# Supplementary material for: Vibrio alginolyticus Reprograms CIK Cell Metabolism via T3SS Effector VopS to Promote Host Cell Ferroptosis
Source: Animals (Basel). 2024 Nov 13;14(22):3250. doi: 10.3390/ani14223250 (PMC11591379; doi:10.3390/ani14223250)
Supplement: Supplementary file 1 [file animals-14-03250-s001.zip]

Archive with 2 entries (2 files):
- Table S1 all metabolites.xlsx
- Table S2 KEGG analysis.xlsx
