# Supplementary material for: Vibrio alginolyticus Reprograms CIK Cell Metabolism via T3SS Effector VopS to Promote Host Cell Ferroptosis
Source: Animals (Basel). 2024 Nov 13;14(22):3250. doi: 10.3390/ani14223250 (PMC11591379; doi:10.3390/ani14223250)
Supplement: Supplementary file 1 [file animals-14-03250-s001.zip › Table S1 all metabolites.xlsx]

## Sheet:  PBS-vs-HY9901.all.name
ID	PBS-1	PBS-2	PBS-3	HY9901-1	HY9901-2	HY9901-3	control_mean	case_mean	log2_FC(case_mean/control_mean)	Pvalue	FDR	VIP	MS2_name	MS1_name	formula	rtmin	mz	SuperClass	Class	SubClass	CAS	HMDB	C_ID	Pathway	KEGG_B_class	KEGG_A_class
Com_9_pos	13671884207	13043704727	12646441073	6395462842	8278213661	8103316143	13120676669	7592330882	-0.789227	0.00118119	0.016711	11.0837	Isoleucine	--	C6 H13 N O2	3.41	132.101	Organic acids and derivatives	Carboxylic acids and derivatives	Amino acids, peptides, and analogues	443-79-8	HMDB0033923	-	-	-	-
Com_7_pos	2.40858e+07	2.9579e+07	1.67515e+08	6950389422	5138781458	4082401917	7.37265e+07	5390524266	6.1921	0.00317134	0.0245501	10.7394	PC O-16:0	--	C24 H50 N O7 P	9.331	496.338	--	--	--	--	--	-	-	-	-
Com_7_neg	12610741939	14051897613	13645400396	7951730589	11366432825	7229115358	13436013316	8849092924	-0.602504	0.0270838	0.0773331	9.8655	L-Glutathione (reduced)	--	C10 H17 N3 O6 S	1.889	306.077	--	--	--	--	--	-	-	-	-
Com_1714_pos	15172854833	12083726957	12551361786	6760366425	8496432155	9860909312	13269314525	8372569297	-0.664352	0.0204039	0.0632354	9.75436	p-Coumaric acid	--	C9 H8 O3	2.52	182.081	Phenylpropanoids and polyketides	Cinnamic acids and derivatives	Hydroxycinnamic acids and derivatives	4501-31-9	HMDB0030677	C00811	ko01100//Metabolic pathways;ko01110//Biosynthesis of secondary metabolites;ko01061//Biosynthesis of phenylpropanoids;ko00350//Tyrosine metabolism;ko00130//Ubiquinone and other terpenoid-quinone biosynthesis	Amino acid metabolism;Chemical structure transformation maps;Global and overview maps;Metabolism of cofactors and vitamins	Metabolism
Com_3_pos	15172854833	12083726957	12551361786	6760366425	8496432155	9860909312	13269314525	8372569297	-0.664352	0.0204039	0.0632354	9.75436	L-Tyrosine	--	C9 H11 N O3	2.416	182.081	Organic acids and derivatives	Carboxylic acids and derivatives	Amino acids, peptides, and analogues	60-18-4	HMDB0000158	C00082	ko01100//Metabolic pathways;ko01110//Biosynthesis of secondary metabolites;ko01060//Biosynthesis of plant secondary metabolites;ko01230//Biosynthesis of amino acids;ko01210//2-Oxocarboxylic acid metabolism;ko01063//Biosynthesis of alkaloids derived from shikimate pathway;ko05230//Central carbon metabolism in cancer;ko00350//Tyrosine metabolism;ko04974//Protein digestion and absorption;ko00970//Am…	Amino acid metabolism;Biosynthesis of other secondary metabolites;Cancer: overview;Chemical structure transformation maps;Digestive system;Endocrine system;Global and overview maps;Metabolism of cofactors and vitamins;Nervous system;Neurodegenerative disease;Substance dependence;Translation	Genetic Information Processing;Human Diseases;Metabolism;Organismal Systems
Com_1_pos	12980155438	12761246654	14000142507	9316183452	10179596425	9869251485	13247181533	9788343787	-0.436549	0.0016432	0.0193844	8.74871	L-Phenylalanine	--	C9 H11 N O2	4.983	166.086	Organic acids and derivatives	Carboxylic acids and derivatives	Amino acids, peptides, and analogues	-	HMDB0250791	C00079	ko01100//Metabolic pathways;ko01110//Biosynthesis of secondary metabolites;ko01060//Biosynthesis of plant secondary metabolites;ko01230//Biosynthesis of amino acids;ko02010//ABC transporters;ko01061//Biosynthesis of phenylpropanoids;ko01210//2-Oxocarboxylic acid metabolism;ko00470//D-Amino acid metabolism;ko01063//Biosynthesis of alkaloids derived from shikimate pathway;ko05230//Central carbon me…	Amino acid metabolism;Cancer: overview;Chemical structure transformation maps;Digestive system;Global and overview maps;Membrane transport;Metabolism of other amino acids;Translation	Environmental Information Processing;Genetic Information Processing;Human Diseases;Metabolism;Organismal Systems
Com_16_pos	1.13327e+07	1.23696e+07	9.34197e+07	3675542194	2902195251	2267788976	3.90407e+07	2948508807	6.23886	0.00204382	0.0213737	7.9665	PC O-16:1	--	C24 H48 N O7 P	8.723	494.323	--	--	--	--	--	-	-	-	-
Com_21_neg	6.59413e+07	2.84905e+07	6.97975e+07	3626311721	2836313695	2070797859	5.47431e+07	2844474425	5.69934	0.0034219	0.0250572	7.75166	LPI 20:4	--	C29 H49 O12 P	8.755	619.289	--	--	--	--	--	-	-	-	-
Com_4_neg	7.73989e+08	1174053365	9.87514e+08	4215950919	4360742698	2950155447	9.78519e+08	3842283021	1.97329	0.00346346	0.0250572	7.73189	Elaidic acid	--	C18 H34 O2	10.645	281.249	Lipids and lipid-like molecules	Fatty Acyls	Fatty acids and conjugates	112-79-8	HMDB0000573	-	-	-	-
Com_12_pos	5131310801	5370559606	5794436795	2720418162	3416807203	3145187076	5432102400	3094137481	-0.811973	0.00113164	0.016468	7.25152	L-(-)-Methionine	--	C5 H11 N O2 S	2.029	150.058	Organic acids and derivatives	Carboxylic acids and derivatives	Amino acids, peptides, and analogues	63-68-3	HMDB0000696	C00073	ko01100//Metabolic pathways;ko01110//Biosynthesis of secondary metabolites;ko01060//Biosynthesis of plant secondary metabolites;ko01230//Biosynthesis of amino acids;ko01210//2-Oxocarboxylic acid metabolism;ko00470//D-Amino acid metabolism;ko05230//Central carbon metabolism in cancer;ko01070//Biosynthesis of plant hormones;ko04974//Protein digestion and absorption;ko00970//Aminoacyl-tRNA biosynthe…	Amino acid metabolism;Cancer: overview;Chemical structure transformation maps;Digestive system;Drug resistance: antineoplastic;Global and overview maps;Metabolism of other amino acids;Translation	Genetic Information Processing;Human Diseases;Metabolism;Organismal Systems
Com_4_pos	4034820898	4894543572	4847053343	2203475008	2837554478	2116156822	4592139271	2385728769	-0.944736	0.00358648	0.0254326	7.03963	Creatine	--	C4 H9 N3 O2	1.461	132.076	Organic acids and derivatives	Carboxylic acids and derivatives	Amino acids, peptides, and analogues	57-00-1	HMDB0000064	C00300	ko01100//Metabolic pathways;ko00330//Arginine and proline metabolism;ko00260//Glycine, serine and threonine metabolism	Amino acid metabolism;Global and overview maps	Metabolism
Com_18_pos	2.58293e+06	3.63411e+06	6.0647e+07	2314221817	1819209685	1905257701	2.2288e+07	2012896401	6.49686	0.000206071	0.0086116	6.71223	Oleoyl ethanolamide	--	C20 H39 N O2	9.903	326.304	Organic nitrogen compounds	Organonitrogen compounds	Amines	111-58-0	HMDB0002088	-	-	-	-
Com_13_neg	4522229428	5463021894	5868408803	3783897012	3390920425	2522621893	5284553375	3232479776	-0.70914	0.019771	0.0620016	6.50031	Acetylenedicarboxylic acid	--	C4 H2 O4	1.787	112.986	Organic acids and derivatives	Carboxylic acids and derivatives	Dicarboxylic acids and derivatives	-	HMDB0247933	C03248	ko00620//Pyruvate metabolism	Carbohydrate metabolism	Metabolism
Com_19_pos	4716789659	5023417981	4600663338	2499207535	3027035890	3175639325	4780290326	2900627583	-0.720733	0.00145535	0.0181918	6.46744	L-Valine	--	C5 H11 N O2	1.798	118.086	Organic acids and derivatives	Carboxylic acids and derivatives	Amino acids, peptides, and analogues	72-18-4	HMDB0000883	C00183	ko01100//Metabolic pathways;ko01110//Biosynthesis of secondary metabolites;ko01060//Biosynthesis of plant secondary metabolites;ko01230//Biosynthesis of amino acids;ko02010//ABC transporters;ko01210//2-Oxocarboxylic acid metabolism;ko01063//Biosynthesis of alkaloids derived from shikimate pathway;ko05230//Central carbon metabolism in cancer;ko04974//Protein digestion and absorption;ko00970//Amino…	Amino acid metabolism;Biosynthesis of other secondary metabolites;Cancer: overview;Chemical structure transformation maps;Digestive system;Global and overview maps;Membrane transport;Metabolism of cofactors and vitamins;Translation	Environmental Information Processing;Genetic Information Processing;Human Diseases;Metabolism;Organismal Systems
Com_15_neg	6656825523	5719601617	5506986573	3890055369	4894267851	3681175398	5961137904	4155166206	-0.520682	0.0247064	0.0727775	6.04893	4-Oxoproline	--	C5 H7 N O3	2.256	128.036	Organic acids and derivatives	Carboxylic acids and derivatives	Amino acids, peptides, and analogues	-	HMDB0304793	C01877	ko01100//Metabolic pathways;ko00330//Arginine and proline metabolism	Amino acid metabolism;Global and overview maps	Metabolism
Com_26_neg	2.18386e+07	1.52484e+07	1.34552e+07	1584154340	2178017655	7.31602e+08	1.68474e+07	1497924618	6.4743	0.024268	0.0720355	5.23493	LPI 18:1	--	C27 H51 O12 P	9.164	597.305	--	--	--	--	--	-	-	-	-
Com_25_neg	2.1825e+07	1.43523e+07	8.86432e+06	1532064650	1720689589	7.37391e+08	1.50139e+07	1330048543	6.46904	0.0120212	0.04754	5.09788	LPI 20:3	--	C29 H51 O12 P	9.094	621.305	--	--	--	--	--	-	-	-	-
Com_8_neg	3664360796	3540657650	3490314026	2419089502	2769812378	1931680389	3565110824	2373527423	-0.586914	0.00867404	0.0402404	5.08562	DL-Malic acid	--	C4 H6 O5	1.564	133.015	--	--	--	--	--	-	-	-	-
Com_32_pos	2.29286e+06	3.63817e+06	1.97461e+07	1439896160	1121623295	7.33988e+08	8.55903e+06	1098502450	7.00387	0.00593295	0.0336234	4.7965	PC O-18:2	--	C26 H50 N O7 P	9.051	520.338	--	--	--	--	--	-	-	-	-
Com_64_neg	2331024449	2001404183	1928925139	1143251568	1196618675	7.16267e+08	2087117924	1018712279	-1.03477	0.00550268	0.0324111	4.78334	Inosine-5'-monophosphate (IMP)	--	C10 H13 N4 O8 P	1.714	347.04	--	--	--	--	--	-	-	-	-
Com_175_neg	3427614813	2328480091	2334494504	1278797949	1852695771	1321527961	2696863136	1484340560	-0.86146	0.0414724	0.102283	4.76709	Threonine	--	C4 H9 N O3	1.599	118.051	Organic acids and derivatives	Carboxylic acids and derivatives	Amino acids, peptides, and analogues	72-19-5	HMDB0000167	C00188	ko01100//Metabolic pathways;ko01110//Biosynthesis of secondary metabolites;ko01120//Microbial metabolism in diverse environments;ko01060//Biosynthesis of plant secondary metabolites;ko01230//Biosynthesis of amino acids;ko02010//ABC transporters;ko00470//D-Amino acid metabolism;ko04974//Protein digestion and absorption;ko00970//Aminoacyl-tRNA biosynthesis;ko00260//Glycine, serine and threonine met…	Amino acid metabolism;Biosynthesis of other secondary metabolites;Chemical structure transformation maps;Digestive system;Global and overview maps;Membrane transport;Metabolism of cofactors and vitamins;Metabolism of other amino acids;Translation	Environmental Information Processing;Genetic Information Processing;Metabolism;Organismal Systems
Com_30_neg	1.78519e+08	242506493	2.12136e+08	1365381409	1022621611	1211217490	2.11054e+08	1199740170	2.50704	0.000606164	0.014461	4.72891	Arachidonic acid	--	C20 H32 O2	9.985	303.233	Lipids and lipid-like molecules	Fatty Acyls	Fatty acids and conjugates	506-32-1	HMDB0001043	C00219	ko01100//Metabolic pathways;ko00590//Arachidonic acid metabolism;ko01040//Biosynthesis of unsaturated fatty acids;ko04726//Serotonergic synapse;ko04216//Ferroptosis;ko04923//Regulation of lipolysis in adipocytes;ko04925//Aldosterone synthesis and secretion;ko04723//Retrograde endocannabinoid signaling;ko04913//Ovarian steroidogenesis;ko04611//Platelet activation;ko04664//Fc epsilon RI signaling p…	Cell growth and death;Circulatory system;Endocrine system;Global and overview maps;Immune system;Infectious disease: parasitic;Lipid metabolism;Nervous system;Sensory system;Structure-based classification	Cellular Processes;Drug Development;Human Diseases;Metabolism;Organismal Systems
Com_18_neg	1.62127e+06	3.74204e+06	2.73185e+06	2710743216	6.36623e+08	6.41893e+08	2.69839e+06	1329753284	8.94484	0.126996	0.216876	4.71341	Glycerophospho-N-palmitoyl ethanolamine	--	C21 H44 N O7 P	9.012	452.279	--	--	--	--	--	-	-	-	-
Com_20_pos	2203288347	2294992344	2175635756	1196018236	1264652872	1312135870	2224638816	1257602326	-0.822895	4.01e-05	0.00409639	4.67626	DL-Arginine	--	C6 H14 N4 O2	1.33	175.118	Organic acids and derivatives	Carboxylic acids and derivatives	Amino acids, peptides, and analogues	-	HMDB0251511	-	-	-	-
Com_28_pos	2.97283e+08	6.52689e+08	4.41236e+08	1431276634	1100815152	1526781550	4.63736e+08	1352957779	1.54474	0.00576421	0.0330854	4.38478	Oleamide	--	C18 H35 N O	9.992	282.278	Lipids and lipid-like molecules	Fatty Acyls	Fatty amides	-	HMDB0247607	-	-	-	-
Com_27_pos	753416	3.71035e+06	1.4783e+07	1135058781	1072362075	5.57305e+08	6.4156e+06	9.21575e+08	7.16637	0.00749768	0.0369952	4.33489	PC O-20:1	--	C28 H56 N O7 P	10.337	550.385	--	--	--	--	--	-	-	-	-
Com_26_pos	2.92759e+06	3.27012e+06	1.91084e+07	1065004636	9.76311e+08	6.01664e+08	8.43538e+06	8.80993e+08	6.70653	0.00356555	0.0254326	4.29977	PC O-20:2	--	C28 H54 N O7 P	9.846	548.37	--	--	--	--	--	-	-	-	-
Com_33_neg	2.61116e+08	2.59917e+08	2.4707e+08	1113814075	8.40165e+08	1014076985	2.56034e+08	9.89352e+08	1.95015	0.000789562	0.0145977	4.07903	Docosahexaenoic acid	--	C22 H32 O2	9.893	327.233	Lipids and lipid-like molecules	Fatty Acyls	Fatty acids and conjugates	6217-54-5	HMDB0002183	C06429	ko01040//Biosynthesis of unsaturated fatty acids	Lipid metabolism	Metabolism
Com_21_pos	1427562764	1635654842	2109281662	8.37148e+08	1147565924	8.72952e+08	1724166423	9.52555e+08	-0.856024	0.026284	0.0755558	3.97213	Proline	--	C5 H9 N O2	1.485	116.07	Organic acids and derivatives	Carboxylic acids and derivatives	Amino acids, peptides, and analogues	344-25-2	HMDB0003411	-	-	-	-
Com_29_pos	2339408826	2218824305	2216968780	1301153843	1536257459	1773218768	2258400637	1536876690	-0.5553	0.00710457	0.0361446	3.88084	L-Pyroglutamic acid	--	C5 H7 N O3	2.197	130.05	Organic acids and derivatives	Carboxylic acids and derivatives	Amino acids, peptides, and analogues	98-79-3	HMDB0000267	C01879	ko01100//Metabolic pathways;ko00480//Glutathione metabolism	Global and overview maps;Metabolism of other amino acids	Metabolism
Com_44_pos	1.48418e+06	1.45915e+06	9.7852e+06	9.77931e+08	6.86746e+08	4.63392e+08	4.24284e+06	7.09356e+08	7.38534	0.0090865	0.0408076	3.83962	PC O-17:1	--	C25 H50 N O7 P	9.133	508.338	--	--	--	--	--	-	-	-	-
Com_40_neg	1967668130	2073319999	1597125168	1141932904	1331595046	1092392685	1879371099	1188640211	-0.660938	0.0129434	0.0493603	3.82475	ethyl 3-cyano-2-hydroxy-6-phenylisonicotinate	--	C15 H12 N2 O3	3.63	267.074	--	--	--	--	--	-	-	-	-
Com_3_neg	3923398093	2833045216	4847950053	2605031602	3540591924	2379309235	3868131121	2841644254	-0.444911	0.206881	0.301259	3.81702	--	4-Methyl-2-Oxopentanoic Acid	C6 H10 O3	5.453	129.056	Organic acids and derivatives	Keto acids and derivatives	Short-chain keto acids and derivatives	816-66-0	HMDB0000695	C00233	ko01100//Metabolic pathways;ko01110//Biosynthesis of secondary metabolites;ko01230//Biosynthesis of amino acids;ko01210//2-Oxocarboxylic acid metabolism;ko00290//Valine, leucine and isoleucine biosynthesis;ko00280//Valine, leucine and isoleucine degradation	Amino acid metabolism;Global and overview maps	Metabolism
Com_53_pos	3.70222e+06	4.76827e+06	1.16112e+07	7.07874e+08	7.27146e+08	5.17573e+08	6.69388e+06	6.50864e+08	6.60337	0.000651393	0.014461	3.74692	LPC 20:2-SN1	--	C28 H54 N O7 P	10.048	548.37	--	--	--	--	--	-	-	-	-
Com_43_pos	5.69361e+06	2.44189e+06	1.05879e+07	6.70012e+08	5.96763e+08	6.01689e+08	6.24113e+06	6.22821e+08	6.64087	1.31e-05	0.00228773	3.73942	LPC 20:4-SN1	--	C28 H50 N O7 P	9.15	544.338	--	--	--	--	--	-	-	-	-
Com_6_neg	2431301583	2757086093	4879258408	2122917262	2882126312	1915129008	3355882028	2306724194	-0.540846	0.270811	0.363994	3.72779	3-Methyl-2-oxovaleric acid	--	C6 H10 O3	5.519	129.056	Organic acids and derivatives	Keto acids and derivatives	Short-chain keto acids and derivatives	24809-08-3	HMDB0000491	C00671	ko01100//Metabolic pathways;ko01110//Biosynthesis of secondary metabolites;ko01230//Biosynthesis of amino acids;ko01210//2-Oxocarboxylic acid metabolism;ko00290//Valine, leucine and isoleucine biosynthesis;ko00280//Valine, leucine and isoleucine degradation	Amino acid metabolism;Global and overview maps	Metabolism
Com_24_pos	1318498608	2833473545	1834252599	1790742507	7.27865e+08	663654463	1995408250	1060753933	-0.911594	0.179745	0.27456	3.6965	L-Glutathione oxidized	--	C20 H32 N6 O12 S2	2.195	307.082	--	--	--	--	--	-	-	-	-
Com_63_neg	5.06267e+07	3.38479e+07	3.24751e+07	6.25502e+08	8.38227e+08	5.50178e+08	3.89833e+07	671302378	4.10604	0.00185827	0.0203875	3.65183	LPS 18:1	--	C24 H46 N O9 P	9.538	522.284	--	--	--	--	--	-	-	-	-
Com_38_pos	1028254506	1174199773	1158900588	447397494	6.26434e+08	5.41469e+08	1120451622	5.38434e+08	-1.05724	0.00110675	0.016468	3.63334	Nicotinamide	--	C6 H6 N2 O	2.185	123.055	Organoheterocyclic compounds	Pyridines and derivatives	Pyridinecarboxylic acids and derivatives	98-92-0	HMDB0001406	C00153	ko01100//Metabolic pathways;ko04977//Vitamin digestion and absorption;ko00760//Nicotinate and nicotinamide metabolism;ko04212//Longevity regulating pathway - worm	Aging;Digestive system;Global and overview maps;Metabolism of cofactors and vitamins	Metabolism;Organismal Systems
Com_55_pos	1115003032	1140689077	1144204571	536082648	5.11608e+08	5.90281e+08	1133298893	5.4599e+08	-1.05358	1.95e-05	0.00246014	3.62746	L-Threonine	--	C4 H9 N O3	1.37	120.065	Organic acids and derivatives	Carboxylic acids and derivatives	Amino acids, peptides, and analogues	72-19-5	HMDB0000167	C00188	ko01100//Metabolic pathways;ko01110//Biosynthesis of secondary metabolites;ko01120//Microbial metabolism in diverse environments;ko01060//Biosynthesis of plant secondary metabolites;ko01230//Biosynthesis of amino acids;ko02010//ABC transporters;ko00470//D-Amino acid metabolism;ko04974//Protein digestion and absorption;ko00970//Aminoacyl-tRNA biosynthesis;ko00260//Glycine, serine and threonine met…	Amino acid metabolism;Biosynthesis of other secondary metabolites;Chemical structure transformation maps;Digestive system;Global and overview maps;Membrane transport;Metabolism of cofactors and vitamins;Metabolism of other amino acids;Translation	Environmental Information Processing;Genetic Information Processing;Metabolism;Organismal Systems
Com_23_pos	1638233617	1948207051	2549875971	1272355065	1499446270	1257487741	2045438879	1343096359	-0.606848	0.0654394	0.137094	3.6135	Hypoxanthine	--	C5 H4 N4 O	2.002	137.045	Organoheterocyclic compounds	Imidazopyrimidines	Purines and purine derivatives	68-94-0	HMDB0000157	C00262	ko01100//Metabolic pathways;ko00230//Purine metabolism	Global and overview maps;Nucleotide metabolism	Metabolism
Com_27_neg	2051198666	3191742710	2840327756	2072790479	2290123399	1432308417	2694423044	1931740765	-0.480075	0.146654	0.238284	3.61322	L-(-)-Malic acid	--	C4 H6 O5	1.704	133.015	Organic acids and derivatives	Hydroxy acids and derivatives	Beta hydroxy acids and derivatives	97-67-6	HMDB0000156	C00149	ko01100//Metabolic pathways;ko01110//Biosynthesis of secondary metabolites;ko01120//Microbial metabolism in diverse environments;ko01060//Biosynthesis of plant secondary metabolites;ko01061//Biosynthesis of phenylpropanoids;ko01063//Biosynthesis of alkaloids derived from shikimate pathway;ko01200//Carbon metabolism;ko05230//Central carbon metabolism in cancer;ko01070//Biosynthesis of plant hormon…	Cancer: overview;Cancer: specific types;Carbohydrate metabolism;Chemical structure transformation maps;Endocrine system;Excretory system;Global and overview maps;Sensory system	Human Diseases;Metabolism;Organismal Systems
Com_39_pos	1.04993e+06	855616	5.91534e+06	7.46425e+08	5.2375e+08	4.45175e+08	2.60696e+06	571783223	7.77695	0.00322971	0.0245501	3.52166	PC O-22:5	--	C30 H52 N O7 P	9.186	570.354	--	--	--	--	--	-	-	-	-
Com_87_neg	6.20285e+07	7.81735e+07	1.73675e+08	733084476	721577370	5.63847e+08	104625561	6.72836e+08	2.68502	0.000930542	0.0155362	3.51708	LPC 18:1	--	C26 H52 N O7 P	9.686	566.347	Lipids and lipid-like molecules	Glycerophospholipids	Glycerophosphocholines	19420-56-5	HMDB0002815	-	-	-	-
Com_14_pos	2371426940	2297748875	2705864880	1408226413	1515936454	2264668043	2458346898	1729610303	-0.507241	0.0702715	0.14443	3.4958	L-Tryptophan	--	C11 H12 N2 O2	5.246	205.097	Organoheterocyclic compounds	Indoles and derivatives	Indolyl carboxylic acids and derivatives	73-22-3	HMDB0000929	C00078	ko01100//Metabolic pathways;ko01110//Biosynthesis of secondary metabolites;ko01060//Biosynthesis of plant secondary metabolites;ko01230//Biosynthesis of amino acids;ko01061//Biosynthesis of phenylpropanoids;ko01210//2-Oxocarboxylic acid metabolism;ko01063//Biosynthesis of alkaloids derived from shikimate pathway;ko05230//Central carbon metabolism in cancer;ko01070//Biosynthesis of plant hormones;…	Amino acid metabolism;Cancer: overview;Chemical structure transformation maps;Development and regeneration;Digestive system;Global and overview maps;Infectious disease: parasitic;Nervous system;Translation	Genetic Information Processing;Human Diseases;Metabolism;Organismal Systems
Com_47_neg	8.67434e+07	1.15632e+08	1.16514e+08	7.57556e+08	5.35548e+08	6.45627e+08	1.06297e+08	6.46243e+08	2.60398	0.00113566	0.016468	3.48793	Docosapentaenoic acid	--	C22 H34 O2	10.185	329.249	Lipids and lipid-like molecules	Fatty Acyls	Fatty acids and conjugates	-	HMDB0246621	C16513	ko01040//Biosynthesis of unsaturated fatty acids	Lipid metabolism	Metabolism
Com_37_pos	1739314536	1389216420	1430714471	7.59188e+08	9.69561e+08	1104652105	1519748476	9.44467e+08	-0.68626	0.0182639	0.0587055	3.36155	Acetanilide	--	C8 H9 N O	2.415	136.075	Benzenoids	Benzene and substituted derivatives	HASH(0x89cb580)	55576-55-1	HMDB0001250	-	-	-	-
Com_45_pos	2.07242e+06	2.75238e+06	1.38517e+07	5.27688e+08	4.9552e+08	454367943	6.22549e+06	4.92525e+08	6.30587	2.29e-05	0.00257372	3.3083	PC O-20:3	--	C28 H52 N O7 P	9.475	546.354	--	--	--	--	--	-	-	-	-
Com_32_neg	1258842486	1268955480	1087472427	6.9287e+08	8.75981e+08	5.64401e+08	1205090131	7.11084e+08	-0.761049	0.0101926	0.0434752	3.27148	Uridine monophosphate (UMP)	--	C9 H13 N2 O9 P	1.53	323.029	--	--	--	--	--	-	-	-	-
Com_86_neg	2.4869e+07	3.24031e+07	1.05235e+08	6.62036e+08	4.37312e+08	4.49734e+08	5.41691e+07	5.16361e+08	3.25284	0.00393179	0.0271366	3.18209	LPC 16:0	--	C24 H50 N O7 P	9.259	540.332	--	--	--	--	--	-	-	-	-
Com_49_pos	2.81651e+06	2.15269e+06	8.7329e+06	4.286e+08	4.41373e+08	4.85211e+08	4.56737e+06	4.51728e+08	6.62795	1.32e-05	0.00228773	3.18055	LPC 22:6-SN1	--	C30 H50 N O7 P	9.089	568.338	--	--	--	--	--	-	-	-	-
Com_51_neg	5.04151e+07	9.00188e+07	2.41599e+07	1474061539	2.74213e+08	3.39538e+08	5.48646e+07	6.95937e+08	3.66501	0.175558	0.269912	3.15882	LPE 18:0	--	C23 H48 N O7 P	10.137	480.31	--	--	--	--	--	-	-	-	-
Com_22_neg	1525328816	1495802004	1535948441	1058539970	1224981038	9.20167e+08	1519026420	1067895896	-0.508376	0.00711647	0.0361446	3.14733	Pantothenic acid	--	C9 H17 N O5	5.105	218.104	Organic oxygen compounds	Organooxygen compounds	Alcohols and polyols	79-83-4	HMDB0000210	C00864	ko01100//Metabolic pathways;ko01110//Biosynthesis of secondary metabolites;ko04977//Vitamin digestion and absorption;ko00410//beta-Alanine metabolism;ko00770//Pantothenate and CoA biosynthesis	Digestive system;Global and overview maps;Metabolism of cofactors and vitamins;Metabolism of other amino acids	Metabolism;Organismal Systems
Com_48_neg	1751561576	1704086640	1344483117	9.59244e+08	1340840913	1019969000	1600043777	1106684622	-0.531867	0.0476551	0.111542	3.10454	Succinic acid	--	C4 H6 O4	2.746	117.02	Organic acids and derivatives	Carboxylic acids and derivatives	Dicarboxylic acids and derivatives	110-15-6	HMDB0000254	C00042	ko01100//Metabolic pathways;ko01110//Biosynthesis of secondary metabolites;ko01120//Microbial metabolism in diverse environments;ko01060//Biosynthesis of plant secondary metabolites;ko01061//Biosynthesis of phenylpropanoids;ko01063//Biosynthesis of alkaloids derived from shikimate pathway;ko01200//Carbon metabolism;ko05230//Central carbon metabolism in cancer;ko01070//Biosynthesis of plant hormon…	Amino acid metabolism;Cancer: overview;Carbohydrate metabolism;Chemical structure transformation maps;Endocrine system;Energy metabolism;Global and overview maps;Metabolism of cofactors and vitamins;Nervous system;Signal transduction	Environmental Information Processing;Human Diseases;Metabolism;Organismal Systems
Com_52_pos	1.40129e+06	1.43182e+06	8.19135e+06	543740555	437550281	3.12516e+08	3.67482e+06	4.31269e+08	6.87477	0.0030693	0.0245339	3.03449	LPC 22:6-SN2	--	C30 H50 N O7 P	8.915	568.338	--	--	--	--	--	-	-	-	-
Com_66_neg	8.83173e+07	1.63765e+08	1.63231e+08	603754460	6.34853e+08	4.71968e+08	1.38438e+08	5.70192e+08	2.04221	0.00150907	0.018543	3.03225	11(Z),14(Z)-Eicosadienoic Acid	--	C20 H36 O2	10.929	307.265	--	--	--	--	--	-	-	-	-
Com_41_pos	1.85691e+06	2.62997e+06	2.23356e+07	4.98955e+08	3.20539e+08	3.99703e+08	8.94083e+06	4.06399e+08	5.50634	0.00157929	0.018801	2.99025	Palmitoyl ethanolamide	--	C18 H37 N O2	9.687	300.289	Organic acids and derivatives	Carboximidic acids and derivatives	Carboximidic acids	544-31-0	HMDB0002100	C16512	ko04080//Neuroactive ligand-receptor interaction	Signaling molecules and interaction	Environmental Information Processing
Com_62_neg	7.32088e+08	8.57995e+08	9.66487e+08	477599234	6.09784e+08	2.72735e+08	8.5219e+08	4.53373e+08	-0.910477	0.0286557	0.0804504	2.87431	L-Glutamic acid	--	C5 H9 N O4	1.388	146.046	Organic acids and derivatives	Carboxylic acids and derivatives	Amino acids, peptides, and analogues	-	HMDB0060475	C00025	ko01100//Metabolic pathways;ko01110//Biosynthesis of secondary metabolites;ko01120//Microbial metabolism in diverse environments;ko01060//Biosynthesis of plant secondary metabolites;ko01230//Biosynthesis of amino acids;ko02010//ABC transporters;ko01210//2-Oxocarboxylic acid metabolism;ko00470//D-Amino acid metabolism;ko01200//Carbon metabolism;ko05230//Central carbon metabolism in cancer;ko01064/…	Amino acid metabolism;Biosynthesis of other secondary metabolites;Cancer: overview;Carbohydrate metabolism;Cell growth and death;Cellular community - eukaryotes;Chemical structure transformation maps;Digestive system;Energy metabolism;Environmental adaptation;Excretory system;Global and overview maps;Membrane transport;Metabolism of cofactors and vitamins;Metabolism of other amino acids;Nervous s…	Cellular Processes;Environmental Information Processing;Genetic Information Processing;Human Diseases;Metabolism;Organismal Systems
Com_84_neg	5.83522e+07	8.93016e+07	8.00117e+07	4.62097e+08	4.42452e+08	3.87318e+08	7.58885e+07	4.30622e+08	2.50447	0.00012577	0.00764816	2.80767	8Z,11Z,14Z-Eicosatrienoic acid	--	C20 H34 O2	10.508	305.249	Lipids and lipid-like molecules	Fatty Acyls	Fatty acids and conjugates	1783-84-2	HMDB0002925	C03242	ko01100//Metabolic pathways;ko01040//Biosynthesis of unsaturated fatty acids;ko00591//Linoleic acid metabolism	Global and overview maps;Lipid metabolism	Metabolism
Com_81_pos	1117263958	1172005546	1146825931	6.61409e+08	7.23293e+08	9.22226e+08	1145365145	7.68976e+08	-0.574797	0.00937811	0.0417837	2.78416	Spermidine	--	C7 H19 N3	1.15	146.165	Organic nitrogen compounds	Organonitrogen compounds	Amines	124-20-9	HMDB0001257	C00315	ko01100//Metabolic pathways;ko02010//ABC transporters;ko04976//Bile secretion;ko00330//Arginine and proline metabolism;ko00480//Glutathione metabolism;ko00410//beta-Alanine metabolism	Amino acid metabolism;Digestive system;Global and overview maps;Membrane transport;Metabolism of other amino acids	Environmental Information Processing;Metabolism;Organismal Systems
Com_31_neg	1234749467	9.39401e+08	9.97907e+08	6.16852e+08	7.40939e+08	6.82926e+08	1057352668	680238636	-0.636344	0.0178128	0.0580853	2.73499	Ascorbic acid	--	C6 H8 O6	1.621	175.025	Organoheterocyclic compounds	Dihydrofurans	Furanones	50-81-7	HMDB0000044	C00072	ko01100//Metabolic pathways;ko01110//Biosynthesis of secondary metabolites;ko01120//Microbial metabolism in diverse environments;ko00480//Glutathione metabolism;ko04977//Vitamin digestion and absorption;ko00053//Ascorbate and aldarate metabolism;ko04066//HIF-1 signaling pathway	Carbohydrate metabolism;Digestive system;Global and overview maps;Metabolism of other amino acids;Signal transduction	Environmental Information Processing;Metabolism;Organismal Systems
Com_161_neg	1.34998e+07	1.17933e+07	5.11202e+07	3.57603e+08	4.10286e+08	3.00143e+08	2.54711e+07	3.56011e+08	3.80499	0.000648257	0.014461	2.67645	LPC 16:1	--	C24 H48 N O7 P	8.899	538.316	--	--	--	--	--	-	-	-	-
Com_42_pos	4.08868e+06	3.79575e+06	1.25596e+07	4.60043e+08	3.44752e+08	2.33296e+08	6.81468e+06	3.46031e+08	5.66611	0.00661955	0.0351986	2.67514	LPE 22:6	--	C27 H44 N O7 P	8.883	526.291	--	--	--	--	--	-	-	-	-
Com_355_neg	1355257161	1190534336	1105950774	7.3636e+08	8.93582e+08	9.40621e+08	1217247424	8.56854e+08	-0.506501	0.019722	0.0619755	2.67301	2-Oxobutyric acid	--	C4 H6 O3	2.342	101.025	Organic acids and derivatives	Keto acids and derivatives	Short-chain keto acids and derivatives	600-18-0	HMDB0000005	C00109	ko01100//Metabolic pathways;ko01110//Biosynthesis of secondary metabolites;ko01230//Biosynthesis of amino acids;ko01210//2-Oxocarboxylic acid metabolism;ko00270//Cysteine and methionine metabolism;ko00260//Glycine, serine and threonine metabolism;ko00290//Valine, leucine and isoleucine biosynthesis;ko00660//C5-Branched dibasic acid metabolism;ko00640//Propanoate metabolism	Amino acid metabolism;Carbohydrate metabolism;Global and overview maps	Metabolism
Com_134_neg	6.1739e+08	7.05235e+08	8.08657e+08	3.96578e+08	5.46636e+08	294032449	7.10427e+08	4.12415e+08	-0.784589	0.0315322	0.0857889	2.48221	D-α-Hydroxyglutaric acid	--	C5 H8 O5	2.032	147.03	--	--	--	--	--	-	-	-	-
Com_112_pos	581406	632456	3.85502e+06	3.64635e+08	2.63988e+08	2.15678e+08	1.68963e+06	2.81434e+08	7.37995	0.00310769	0.0245339	2.46649	PC O-15:0	--	C23 H48 N O7 P	8.898	482.323	--	--	--	--	--	-	-	-	-
Com_75_neg	1.05258e+08	1.85605e+08	1.55915e+08	5.96641e+08	5.76143e+08	2.54551e+08	1.48926e+08	4.75778e+08	1.67569	0.0447124	0.106911	2.40101	11(E)-Eicosenoic Acid	--	C20 H38 O2	11.501	309.28	--	--	--	--	--	-	-	-	-
Com_78_neg	992471922	1212752346	1554765657	8.52933e+08	1136805903	7.25737e+08	1253329975	9.05159e+08	-0.469524	0.1627	0.255283	2.39265	Uracil	--	C4 H4 N2 O2	1.846	111.02	Organoheterocyclic compounds	Diazines	Pyrimidines and pyrimidine derivatives	66-22-8	HMDB0000300	C00106	ko01100//Metabolic pathways;ko00240//Pyrimidine metabolism;ko00410//beta-Alanine metabolism;ko00770//Pantothenate and CoA biosynthesis	Global and overview maps;Metabolism of cofactors and vitamins;Metabolism of other amino acids;Nucleotide metabolism	Metabolism
Com_34_pos	9.37565e+06	1.25178e+07	4.05085e+07	4.82929e+08	1.37234e+08	291037350	2.08007e+07	3.03733e+08	3.8681	0.0480373	0.111542	2.371	LPE 18:1	--	C23 H46 N O7 P	9.486	480.307	--	--	--	--	--	-	-	-	-
Com_131_pos	2.45593e+08	3.92757e+08	1.39991e+08	550590234	3.9731e+08	7.29104e+08	259447095	5.59002e+08	1.10741	0.06805	0.141429	2.35429	Palmitoyl sphingomyelin	--	C39 H79 N2 O6 P	11.12	703.573	Lipids and lipid-like molecules	Sphingolipids	Phosphosphingolipids	6254-89-3	HMDB0010169	-	-	-	-
Com_36_neg	9.05513e+08	838700198	9.01873e+08	6.11105e+08	7.0046e+08	6.13909e+08	8.82029e+08	6.41825e+08	-0.458646	0.00275397	0.0237412	2.30261	DL-Tryptophan	--	C11 H12 N2 O2	5.251	203.083	Organoheterocyclic compounds	Indoles and derivatives	Indolyl carboxylic acids and derivatives	1954-12-06	HMDB0030396	-	-	-	-
Com_84_pos	472824	875894	4.50702e+06	3.29587e+08	2.04225e+08	199474555	1.95191e+06	2.44429e+08	6.96838	0.00471415	0.0299014	2.29873	Stearoyl ethanolamide	--	C20 H41 N O2	10.495	328.32	Organic nitrogen compounds	Organonitrogen compounds	Amines	111-57-9	HMDB0013078	-	-	-	-
Com_3659_pos	220954863	2.22134e+08	3.05456e+08	7.50452e+06	3.09233e+07	439187	249515012	1.29557e+07	-4.26747	0.00130368	0.0174216	2.29034	(1R,3R,4R,5R)-(-)-Quinic acid	--	C7 H12 O6	2.384	385.126	--	--	--	--	--	-	-	-	-
Com_127_pos	220954863	2.22134e+08	3.05456e+08	7.50452e+06	3.09233e+07	474215	249515012	1.29673e+07	-4.26617	0.00130351	0.0174216	2.29028	S-Adenosylhomocysteine	--	C14 H20 N6 O5 S	2.381	385.127	Organoheterocyclic compounds	Lactones	Gamma butyrolactones	979-92-0	HMDB0000939	C00021	ko01100//Metabolic pathways;ko01230//Biosynthesis of amino acids;ko00270//Cysteine and methionine metabolism;ko05208//Chemical carcinogenesis - reactive oxygen species	Amino acid metabolism;Cancer: overview;Global and overview maps	Human Diseases;Metabolism
Com_147_neg	4.41046e+06	5.69101e+06	7.12353e+06	2.17686e+08	2.93663e+08	2.29222e+08	5.74167e+06	2.46857e+08	5.42606	0.000521611	0.013982	2.28362	LPS 22:5	--	C28 H46 N O9 P	9.122	570.285	--	--	--	--	--	-	-	-	-
Com_170_neg	4.17037e+08	3.49142e+08	366322904	8.48213e+07	2.06603e+08	1.52092e+08	3.775e+08	1.47839e+08	-1.35245	0.00485261	0.0304982	2.23518	δ-Ribono-1,4-lactone	--	C5 H8 O5	2.984	147.03	--	--	--	--	--	-	-	-	-
Com_83_pos	985774	597174	4.87109e+06	2.57409e+08	2.39329e+08	1.81792e+08	2.15135e+06	2.26177e+08	6.71607	0.000605532	0.014461	2.21934	LPC 16:2-SN1	--	C24 H46 N O7 P	8.611	492.307	--	--	--	--	--	-	-	-	-
Com_181_pos	1.88772e+06	1.72521e+06	7.75938e+06	2.49461e+08	2.01654e+08	2.11714e+08	3.79077e+06	2.20943e+08	5.86504	0.0001218	0.00764816	2.21886	LPC 17:1-SN1	--	C25 H50 N O7 P	9.359	508.338	--	--	--	--	--	-	-	-	-
Com_50_neg	170736732	357396358	2.63365e+08	5.57261e+08	6.01425e+08	4.241e+08	2.63833e+08	5.27595e+08	0.999809	0.0253464	0.0734088	2.19672	Palmitic acid	--	C16 H32 O2	10.436	255.233	Lipids and lipid-like molecules	Fatty Acyls	Fatty acids and conjugates	-	HMDB0303203	C00249	ko01100//Metabolic pathways;ko01060//Biosynthesis of plant secondary metabolites;ko01040//Biosynthesis of unsaturated fatty acids;ko00061//Fatty acid biosynthesis;ko01212//Fatty acid metabolism;ko00071//Fatty acid degradation;ko00062//Fatty acid elongation	Chemical structure transformation maps;Global and overview maps;Lipid metabolism	Metabolism
Com_76_neg	2.88699e+08	3.69343e+08	4.28259e+08	1.88653e+08	1.3091e+08	8.05598e+07	3.621e+08	1.33374e+08	-1.44091	0.0110246	0.0451008	2.18916	3-Hydroxybenzoic acid	--	C7 H6 O3	5.999	137.025	Benzenoids	Benzene and substituted derivatives	Benzoic acids and derivatives	1999-06-09	HMDB0002466	C00587	ko01120//Microbial metabolism in diverse environments;ko00400//Phenylalanine, tyrosine and tryptophan biosynthesis	Amino acid metabolism;Global and overview maps	Metabolism
Com_72_neg	4.39129e+08	4.25548e+08	5.46768e+08	2.28362e+08	315281147	1.91855e+08	4.70482e+08	2.45166e+08	-0.940379	0.0131559	0.0494507	2.18867	2-Oxoglutaric acid	--	C5 H6 O5	1.578	145.014	Organic acids and derivatives	Keto acids and derivatives	Gamma-keto acids and derivatives	328-50-7	HMDB0000208	C00026	ko01100//Metabolic pathways;ko01110//Biosynthesis of secondary metabolites;ko01120//Microbial metabolism in diverse environments;ko01060//Biosynthesis of plant secondary metabolites;ko01230//Biosynthesis of amino acids;ko01061//Biosynthesis of phenylpropanoids;ko01210//2-Oxocarboxylic acid metabolism;ko00470//D-Amino acid metabolism;ko01063//Biosynthesis of alkaloids derived from shikimate pathwa…	Amino acid metabolism;Cancer: overview;Carbohydrate metabolism;Chemical structure transformation maps;Digestive system;Endocrine system;Excretory system;Global and overview maps;Metabolism of other amino acids;Nervous system;Signal transduction	Environmental Information Processing;Human Diseases;Metabolism;Organismal Systems
Com_137_neg	2.11859e+06	1.10045e+06	3.74727e+06	3.28625e+08	2.56546e+08	128493176	2.32211e+06	2.37888e+08	6.6787	0.0157996	0.054754	2.1724	LPI 22:5	--	C31 H51 O12 P	8.843	645.306	--	--	--	--	--	-	-	-	-
Com_169_neg	3.73922e+08	4.01087e+08	3.85474e+08	8.95517e+07	2.51575e+08	1.76055e+08	3.86828e+08	1.72394e+08	-1.16598	0.0106769	0.0444049	2.16239	3-Hydroxybutyric acid	--	C4 H8 O3	3.881	103.041	Organic acids and derivatives	Hydroxy acids and derivatives	Beta hydroxy acids and derivatives	6168-83-8	HMDB0000442	-	-	-	-
Com_101_pos	312292	582190	3.17949e+06	2.12869e+08	2.21888e+08	192509509	1.35799e+06	209088957	7.2665	1.86e-05	0.00246014	2.15484	LPC 20:3-SN1	--	C28 H52 N O7 P	9.666	546.354	--	--	--	--	--	-	-	-	-
Com_89_pos	3.84875e+08	4.21843e+08	4.45541e+08	1.95467e+08	2.44348e+08	2.0315e+08	4.1742e+08	2.14321e+08	-0.961722	0.000950708	0.0156138	2.14501	L-Histidine	--	C6 H9 N3 O2	1.333	156.076	Organic acids and derivatives	Carboxylic acids and derivatives	Amino acids, peptides, and analogues	71-00-1	HMDB0000177	C00135	ko01100//Metabolic pathways;ko01110//Biosynthesis of secondary metabolites;ko01060//Biosynthesis of plant secondary metabolites;ko01230//Biosynthesis of amino acids;ko02010//ABC transporters;ko00470//D-Amino acid metabolism;ko05230//Central carbon metabolism in cancer;ko04974//Protein digestion and absorption;ko01065//Biosynthesis of alkaloids derived from histidine and purine;ko00970//Aminoacyl-…	Amino acid metabolism;Cancer: overview;Chemical structure transformation maps;Digestive system;Global and overview maps;Membrane transport;Metabolism of other amino acids;Translation	Environmental Information Processing;Genetic Information Processing;Human Diseases;Metabolism;Organismal Systems
Com_106_pos	2.25659e+06	2.05553e+06	9.40067e+06	2.9612e+08	1.96673e+08	1.54344e+08	4.57093e+06	2.15712e+08	5.56048	0.00740331	0.0369345	2.11805	LPE 22:5	--	C27 H46 N O7 P	9.142	528.307	--	--	--	--	--	-	-	-	-
Com_90_neg	1.22862e+07	1.18763e+07	1.24374e+07	370278311	236786502	1.17229e+08	1.22e+07	2.41431e+08	4.30666	0.034967	0.0914426	2.09269	LPG 18:1	--	C24 H47 O9 P	9.276	509.289	--	--	--	--	--	-	-	-	-
Com_40_pos	6.49559e+08	7.12856e+08	9.96974e+08	4.696e+08	6.34458e+08	5.11129e+08	7.86463e+08	5.38395e+08	-0.546712	0.102853	0.190941	2.08009	Guanine	--	C5 H5 N5 O	1.701	152.056	Organoheterocyclic compounds	Imidazopyrimidines	Purines and purine derivatives	73-40-5	HMDB0000132	C00242	ko01100//Metabolic pathways;ko00230//Purine metabolism	Global and overview maps;Nucleotide metabolism	Metabolism
Com_102_pos	500538	465232	3.14034e+06	274672371	1.91819e+08	1.39904e+08	1.3687e+06	2.02132e+08	7.20635	0.00691287	0.036027	2.06278	PC O-20:5	--	C28 H48 N O7 P	8.486	542.322	--	--	--	--	--	-	-	-	-
Com_156_pos	61521.9	71554.1	1.12541e+06	2.06527e+08	2.0313e+08	1.58457e+08	419496	1.89371e+08	8.81834	0.000259415	0.00972807	2.04356	DGDG O-17:0_24:5	--	C56 H98 O14	9.55	1017.68	--	--	--	--	--	-	-	-	-
Com_118_pos	1.56701e+06	1.16508e+06	6.71368e+06	2.02312e+08	1.5915e+08	1.83299e+08	3.14859e+06	1.81587e+08	5.84981	0.000145073	0.0083819	2.0155	LPC 20:5-SN1	--	C28 H48 N O7 P	8.662	542.322	--	--	--	--	--	-	-	-	-
Com_72_pos	146871806	8.57465e+08	1.60527e+08	6.68444e+07	1.13467e+08	8.8084e+07	3.88288e+08	8.94651e+07	-2.11773	0.27244	0.365331	2.01318	Acetyl-L-carnitine	--	C9 H17 N O4	1.824	204.122	Lipids and lipid-like molecules	Fatty Acyls	Fatty acid esters	-	HMDB0240773	-	-	-	-
Com_176_neg	420278447	4.66834e+08	4.15452e+08	260118944	3.01256e+08	1.94116e+08	4.34188e+08	2.5183e+08	-0.785867	0.00663298	0.0351986	2.00749	D-(-)-Glutamine	--	C5 H10 N2 O3	1.369	145.062	--	--	--	--	--	-	-	-	-
Com_158_pos	1.3447e+06	989369	3.89503e+06	2.32668e+08	1.66975e+08	151571490	2.07636e+06	183738285	6.46745	0.00187166	0.0203875	2.00241	LPC 16:1-SN1	--	C24 H48 N O7 P	9.119	494.323	--	--	--	--	--	-	-	-	-
Com_95_neg	6.42854e+08	6.53495e+08	5.63391e+08	4.10054e+08	4.69236e+08	4.36911e+08	6.19913e+08	4.38734e+08	-0.498721	0.00546766	0.0323978	1.98549	Guanosine	--	C10 H13 N5 O5	3.69	282.085	Nucleosides, nucleotides, and analogues	Purine nucleosides	HASH(0x9d73c00)	118-00-3	HMDB0000133	C00387	ko01100//Metabolic pathways;ko02010//ABC transporters;ko00230//Purine metabolism	Global and overview maps;Membrane transport;Nucleotide metabolism	Environmental Information Processing;Metabolism
Com_212_neg	7.14502e+08	6.86799e+08	2.27763e+08	3.34463e+08	1.87896e+08	2.72405e+08	5.43021e+08	264921589	-1.03544	0.164074	0.256544	1.97729	5-Aminovaleric acid	--	C5 H11 N O2	1.799	116.072	Organic acids and derivatives	Carboxylic acids and derivatives	Amino acids, peptides, and analogues	660-88-8	HMDB0003355	C00431	ko01100//Metabolic pathways;ko01120//Microbial metabolism in diverse environments;ko00470//D-Amino acid metabolism;ko00330//Arginine and proline metabolism;ko00310//Lysine degradation	Amino acid metabolism;Global and overview maps;Metabolism of other amino acids	Metabolism
Com_1186_pos	3.22082e+08	3.03584e+08	3.05681e+08	1.09794e+08	1.54643e+08	1.53227e+08	3.10449e+08	1.39222e+08	-1.15697	0.000415282	0.0126268	1.95811	Methionine	--	C5 H11 N O2 S	2.483	150.058	Organic acids and derivatives	Carboxylic acids and derivatives	Amino acids, peptides, and analogues	59-51-8	HMDB0033951	-	-	-	-
Com_144_pos	4.56721e+06	2.47636e+06	4.94751e+06	2.42446e+08	1.777e+08	1.28338e+08	3.99703e+06	1.82828e+08	5.51542	0.00565013	0.0327649	1.95141	--	Lysops 22:5	C28 H46 N O9 P	8.998	572.296	--	--	--	--	--	-	-	-	-
Com_43_neg	1838075948	1301238349	5.03452e+08	1095987245	4.44288e+08	8.06587e+08	1214255313	7.82288e+08	-0.634301	0.37306	0.457431	1.92712	Citric acid	--	C6 H8 O7	2.113	191.02	Organic acids and derivatives	Carboxylic acids and derivatives	Tricarboxylic acids and derivatives	77-92-9	HMDB0000094	C00158	ko01100//Metabolic pathways;ko01110//Biosynthesis of secondary metabolites;ko01120//Microbial metabolism in diverse environments;ko01060//Biosynthesis of plant secondary metabolites;ko01230//Biosynthesis of amino acids;ko01061//Biosynthesis of phenylpropanoids;ko01210//2-Oxocarboxylic acid metabolism;ko01063//Biosynthesis of alkaloids derived from shikimate pathway;ko01200//Carbon metabolism;ko05…	Amino acid metabolism;Cancer: overview;Carbohydrate metabolism;Chemical structure transformation maps;Endocrine system;Global and overview maps;Sensory system	Human Diseases;Metabolism;Organismal Systems
Com_173_pos	559076	600051	1.96742e+06	1.98753e+08	152497056	1.43167e+08	1.04218e+06	1.64806e+08	7.30501	0.000678226	0.0145801	1.91301	LPC 15:0-SN1	--	C23 H48 N O7 P	9.123	482.323	--	--	--	--	--	-	-	-	-
Com_145_pos	322328	456383	2.51899e+06	2.33762e+08	1.6635e+08	1.18854e+08	1.09924e+06	1.72989e+08	7.29803	0.00672121	0.0354539	1.90805	PC O-19:1	--	C27 H54 N O7 P	9.948	536.369	--	--	--	--	--	-	-	-	-
Com_162_neg	1.47965e+06	616595	2.38828e+06	2.26055e+08	1.89669e+08	9.65697e+07	1.49484e+06	1.70765e+08	6.83587	0.0117838	0.0470897	1.85245	LPI 22:6	--	C31 H49 O12 P	8.524	643.29	--	--	--	--	--	-	-	-	-
Com_157_pos	2.32674e+08	2.44492e+08	2.65514e+08	8.35642e+07	1.03792e+08	105152413	2.4756e+08	9.75028e+07	-1.34426	0.000225604	0.00899257	1.83905	Adenine	--	C5 H5 N5	1.706	136.061	Organoheterocyclic compounds	Imidazopyrimidines	Purines and purine derivatives	73-24-5	HMDB0000034	C00147	ko01100//Metabolic pathways;ko01110//Biosynthesis of secondary metabolites;ko00230//Purine metabolism	Global and overview maps;Nucleotide metabolism	Metabolism
Com_288_neg	412298361	4.35897e+08	363708740	1.74061e+08	3.11667e+08	2.52374e+08	4.03968e+08	246034211	-0.715382	0.0249628	0.073038	1.81418	3-Hydroxy-3-methylglutaric acid	--	C6 H10 O5	3.361	161.046	Lipids and lipid-like molecules	Fatty Acyls	Fatty acids and conjugates	503-49-1	HMDB0000355	-	-	-	-
Com_298_neg	4.89004e+06	7.30701e+06	2.9861e+07	1.62149e+08	1.41658e+08	1.57168e+08	1.40193e+07	1.53658e+08	3.45424	0.000156462	0.0083819	1.77725	LPC 18:2	--	C26 H50 N O7 P	9.036	564.332	--	--	--	--	--	-	-	-	-
Com_196_pos	399751	534665	3.45318e+06	1.88116e+08	1.45766e+08	1.08382e+08	1.46253e+06	147421151	6.65533	0.00318571	0.0245501	1.77509	PC O-17:0	--	C25 H52 N O7 P	9.612	510.354	--	--	--	--	--	-	-	-	-
Com_132_neg	7.87139e+07	1.34785e+08	1.2012e+08	318058052	2.88644e+08	2.01951e+08	1.11206e+08	2.69551e+08	1.27732	0.0149337	0.0527486	1.76511	Stearic acid	--	C18 H36 O2	11.303	283.265	Lipids and lipid-like molecules	Fatty Acyls	Fatty acids and conjugates	-	HMDB0303352	C01530	ko01100//Metabolic pathways;ko01060//Biosynthesis of plant secondary metabolites;ko01040//Biosynthesis of unsaturated fatty acids;ko00061//Fatty acid biosynthesis;ko04745//Phototransduction - fly	Chemical structure transformation maps;Global and overview maps;Lipid metabolism;Sensory system	Metabolism;Organismal Systems
Com_139_neg	3.12898e+07	5.47357e+07	2.05468e+07	1.78996e+08	1.15964e+08	263557696	3.55241e+07	1.86173e+08	2.38977	0.0265584	0.0761227	1.76263	LPE O-18:2	--	C23 H46 N O6 P	9.955	462.3	--	--	--	--	--	-	-	-	-
Com_347_neg	4.33749e+08	3.94535e+08	3.54794e+08	2.27686e+08	3.12672e+08	1.93703e+08	3.94359e+08	2.44687e+08	-0.688573	0.0236635	0.070614	1.75908	N-Acetylalanine	--	C5 H9 N O3	2.861	130.051	Organic acids and derivatives	Carboxylic acids and derivatives	Amino acids, peptides, and analogues	-	HMDB0255053	-	-	-	-
Com_144_neg	1.00331e+07	1.43366e+07	1.32829e+07	1.6536e+08	1.25523e+08	1.51682e+08	1.25508e+07	1.47521e+08	3.55507	0.000328762	0.011045	1.75143	Adrenic acid	--	C22 H36 O2	10.653	331.265	Lipids and lipid-like molecules	Fatty Acyls	Fatty acids and conjugates	28874-58-0	HMDB0002226	C16527	ko01040//Biosynthesis of unsaturated fatty acids;ko04216//Ferroptosis	Cell growth and death;Lipid metabolism	Cellular Processes;Metabolism
Com_307_neg	2.83548e+08	3.1638e+08	3.17903e+08	1.63537e+08	2.17775e+08	1.21843e+08	3.05944e+08	1.67718e+08	-0.867226	0.00991407	0.0427331	1.743	Pyrrole-2-carboxylic acid	--	C5 H5 N O2	2.468	110.025	Organoheterocyclic compounds	Pyrroles	Pyrrole carboxylic acids and derivatives	634-97-9	HMDB0004230	C05942	ko00470//D-Amino acid metabolism	Metabolism of other amino acids	Metabolism
Com_750_pos	5.1375e+06	4.89407e+06	6.03308e+06	1.69152e+08	1.30934e+08	1.20741e+08	5.35488e+06	1.40275e+08	4.71126	0.000790559	0.0145977	1.73427	LPC 16:0-SN1	--	C24 H50 N O7 P	9.836	496.338	--	--	--	--	--	-	-	-	-
Com_108_pos	1.33885e+07	2.36954e+07	9.30064e+06	139665296	7.83163e+07	3.10099e+08	1.54615e+07	1.76027e+08	3.50904	0.0819106	0.162001	1.72174	SL 10:1;O/13:0;O	--	C23 H45 N O6 S	10.026	464.312	--	--	--	--	--	-	-	-	-
Com_58_neg	5.57701e+08	5.36175e+08	9.2565e+08	4.00606e+08	6.17566e+08	3.81127e+08	6.73175e+08	4.66433e+08	-0.529312	0.233292	0.328272	1.71413	Methyl acetoacetate	--	C5 H8 O3	4.229	115.04	Organic acids and derivatives	Keto acids and derivatives	Beta-keto acids and derivatives	105-45-3	HMDB0000310	-	-	-	-
Com_68_pos	3.21512e+07	5.76382e+07	1.70075e+07	175667758	1.41727e+08	186108341	3.5599e+07	1.67834e+08	2.23713	0.00178616	0.0199943	1.71406	LPC O-18:1	--	C26 H54 N O6 P	10.284	508.374	--	--	--	--	--	-	-	-	-
Com_592_neg	2.70691e+08	2.62882e+08	2.37983e+08	1.13826e+08	1.682e+08	9.80838e+07	257185216	1.26703e+08	-1.02135	0.00508426	0.0310016	1.69922	Methylmalonic acid	--	C4 H6 O4	3.037	117.02	Organic acids and derivatives	Carboxylic acids and derivatives	Dicarboxylic acids and derivatives	516-05-2	HMDB0000202	C02170	ko01100//Metabolic pathways;ko00240//Pyrimidine metabolism;ko00280//Valine, leucine and isoleucine degradation;ko00640//Propanoate metabolism	Amino acid metabolism;Carbohydrate metabolism;Global and overview maps;Nucleotide metabolism	Metabolism
Com_115_pos	2.28572e+08	3.17391e+08	2.58785e+08	1.31646e+08	1.46952e+08	1.3162e+08	2.68249e+08	136739172	-0.972147	0.00776162	0.0377769	1.6937	DL-Lysine	--	C6 H14 N2 O2	1.224	147.112	--	--	--	--	--	-	-	-	-
Com_74_pos	4.30359e+08	356630561	395194076	218163552	2.54628e+08	2.90558e+08	3.94061e+08	2.5445e+08	-0.631038	0.00945042	0.0420226	1.68401	--	Acetylcysteine	C5 H9 N O3 S	1.566	146.026	Organic acids and derivatives	Carboxylic acids and derivatives	Amino acids, peptides, and analogues	616-91-1	HMDB0001890	-	-	-	-
Com_97_pos	1.46811e+08	2.88471e+08	4.61243e+07	1.08733e+07	6.04968e+06	1.17137e+06	1.60469e+08	6.03145e+06	-4.73364	0.0931355	0.177288	1.63896	5'-S-Methyl-5'-thioadenosine	--	C11 H15 N5 O3 S	5.25	298.096	Nucleosides, nucleotides, and analogues	5'-deoxyribonucleosides	5'-deoxy-5'-thionucleosides	2457-80-9	HMDB0001173	C00170	ko01100//Metabolic pathways;ko01060//Biosynthesis of plant secondary metabolites;ko00270//Cysteine and methionine metabolism	Amino acid metabolism;Chemical structure transformation maps;Global and overview maps	Metabolism
Com_131_neg	6.59627e+06	4.26909e+06	3.81555e+07	1.25759e+08	1.376e+08	1.44264e+08	1.63403e+07	1.35874e+08	3.05577	0.000607184	0.014461	1.62674	LPE 20:4	--	C25 H44 N O7 P	9.045	500.279	--	--	--	--	--	-	-	-	-
Com_156_neg	6.10739e+07	6.40577e+07	6.5776e+07	2.06494e+08	1.38138e+08	2.03734e+08	6.36359e+07	1.82789e+08	1.52226	0.00599062	0.0337817	1.62647	Eicosapentaenoic acid	--	C20 H30 O2	9.521	301.218	Lipids and lipid-like molecules	Fatty Acyls	Fatty acids and conjugates	10417-94-4	HMDB0001999	C06428	ko01040//Biosynthesis of unsaturated fatty acids	Lipid metabolism	Metabolism
Com_190_pos	3.04445e+06	2.01812e+06	3.99195e+06	1.67582e+08	1.33542e+08	8.50962e+07	3.01817e+06	128740085	5.41464	0.00628986	0.0345175	1.62588	--	Lysops 22:6	C28 H44 N O9 P	8.729	570.281	--	--	--	--	--	-	-	-	-
Com_96_pos	340913379	2.95968e+08	3.16343e+08	1.45203e+08	2.11735e+08	2.20163e+08	3.17742e+08	1.92367e+08	-0.723992	0.00975146	0.0424163	1.61688	Pyridoxine	--	C8 H11 N O3	2.192	170.081	Organoheterocyclic compounds	Pyridines and derivatives	Pyridoxines	58-56-0	HMDB0301760	C00314	ko01100//Metabolic pathways;ko01120//Microbial metabolism in diverse environments;ko00750//Vitamin B6 metabolism	Global and overview maps;Metabolism of cofactors and vitamins	Metabolism
Com_273_neg	2.8627e+08	2.77308e+08	2.23638e+08	1.49501e+08	1.62875e+08	1.20173e+08	2.62405e+08	144182857	-0.863898	0.0070772	0.0361446	1.59111	Asparagine	--	C4 H8 N2 O3	1.361	131.047	Organic acids and derivatives	Carboxylic acids and derivatives	Amino acids, peptides, and analogues	-	HMDB0251512	-	-	-	-
Com_279_pos	1.40135e+06	1.48131e+06	4.58731e+06	1.54352e+08	1.10367e+08	9.17035e+07	2.48999e+06	1.18808e+08	5.57634	0.00333453	0.0248433	1.5901	5-nitro-2-furaldehyde 2,2-dimethylhydrazone	--	C7 H9 N3 O3	9.33	184.072	--	--	--	--	--	-	-	-	-
Com_213_pos	556351	1.03196e+06	1.45964e+06	1.55336e+08	1.07398e+08	8.05034e+07	1.01598e+06	1.14413e+08	6.81522	0.00660159	0.0351986	1.55252	PC O-18:0	--	C26 H54 N O7 P	10.157	524.369	--	--	--	--	--	-	-	-	-
Com_77_neg	3.14749e+08	316991844	4.06591e+08	2.07229e+08	2.85635e+08	1.79708e+08	3.46111e+08	2.24191e+08	-0.626508	0.0497627	0.114485	1.54666	DL-4-Hydroxyphenyllactic acid	--	C9 H10 O4	5.247	181.051	--	--	--	--	--	-	-	-	-
Com_184_neg	828493	584160	1.79918e+06	1.5814e+08	1.38782e+08	6.17329e+07	1.07061e+06	1.19552e+08	6.80306	0.0158178	0.054754	1.53211	LPI 20:5	--	C29 H47 O12 P	8.175	617.275	--	--	--	--	--	-	-	-	-
Com_50_pos	1.68116e+08	1.99785e+08	2.22959e+08	4.69161e+08	3.22294e+08	2.2915e+08	1.96953e+08	3.40202e+08	0.788536	0.116201	0.205383	1.51739	2-Amino-1,3,4-octadecanetriol	--	C18 H39 N O3	6.867	318.299	--	--	--	--	--	-	-	-	-
Com_71_neg	3.28057e+08	2.19414e+08	2.27901e+08	4.7621e+08	4.40606e+08	2.83591e+08	2.58457e+08	4.00136e+08	0.630563	0.108136	0.196532	1.51305	Benzoic acid	--	C7 H6 O2	5.94	121.03	Benzenoids	Benzene and substituted derivatives	Benzoic acids and derivatives	-	HMDB0304270	C00180	ko01100//Metabolic pathways;ko01110//Biosynthesis of secondary metabolites;ko01120//Microbial metabolism in diverse environments;ko01063//Biosynthesis of alkaloids derived from shikimate pathway;ko00621//Dioxin degradation	Chemical structure transformation maps;Global and overview maps;Xenobiotics biodegradation and metabolism	Metabolism
Com_984_neg	2.57865e+08	3.03153e+08	212858149	1.11821e+08	1.95123e+08	1.42976e+08	2.57959e+08	1.49973e+08	-0.782437	0.0387721	0.0980193	1.47968	2-Hydroxyphenylalanine	--	C9 H11 N O3	3.024	180.067	Organic acids and derivatives	Carboxylic acids and derivatives	Amino acids, peptides, and analogues	2370-61-8	HMDB0006050	-	-	-	-
Com_287_pos	387007	839044	1.58446e+06	1.17378e+08	1.01699e+08	7.92327e+07	936837	9.94368e+07	6.72984	0.000883193	0.0150544	1.47168	LPC 19:1-SN1	--	C27 H54 N O7 P	10.164	536.37	--	--	--	--	--	-	-	-	-
Com_247_pos	975369	1.1294e+06	1.33875e+06	1.07494e+08	1.2637e+08	7.6902e+07	1.14784e+06	1.03589e+08	6.4958	0.00207055	0.0213737	1.4714	LPC 20:1-SN1	--	C28 H56 N O7 P	10.663	550.385	--	--	--	--	--	-	-	-	-
Com_274_neg	2.89813e+08	2.03556e+08	2.71973e+08	1.02102e+08	2.10397e+08	1.08137e+08	2.55114e+08	1.40212e+08	-0.863532	0.0588949	0.127785	1.47103	4-Thiouridine	--	C9 H12 N2 O5 S	3.122	305.046	Nucleosides, nucleotides, and analogues	Pyrimidine nucleosides	HASH(0x1057b18)	-	HMDB0246588	-	-	-	-
Com_275_neg	1.55279e+08	2.3549e+08	1.34979e+08	5.94904e+07	8.82721e+07	6.22568e+07	1.7525e+08	7.00065e+07	-1.32385	0.0303223	0.083712	1.46587	Xanthine	--	C5 H4 N4 O2	2.224	151.026	Organoheterocyclic compounds	Imidazopyrimidines	Purines and purine derivatives	69-89-6	HMDB0000292	C00385	ko01100//Metabolic pathways;ko01110//Biosynthesis of secondary metabolites;ko01120//Microbial metabolism in diverse environments;ko01060//Biosynthesis of plant secondary metabolites;ko00230//Purine metabolism;ko01065//Biosynthesis of alkaloids derived from histidine and purine;ko00232//Caffeine metabolism	Biosynthesis of other secondary metabolites;Chemical structure transformation maps;Global and overview maps;Nucleotide metabolism	Metabolism
Com_256_neg	4.67174e+06	3.16074e+06	3.79524e+06	1.07199e+08	1.5559e+08	7.18667e+07	3.87591e+06	1.11552e+08	4.84704	0.0113646	0.0459899	1.4503	LPS 20:2	--	C26 H48 N O9 P	9.862	548.301	--	--	--	--	--	-	-	-	-
Com_300_neg	5.66805e+06	1.12278e+07	4.60889e+06	2.2949e+08	2.03639e+08	5.71985e+06	7.16824e+06	1.46283e+08	4.351	0.120515	0.209874	1.44297	LPI 16:0	--	C25 H49 O12 P	9.1	571.29	--	--	--	--	--	-	-	-	-
Com_61_pos	2.62377e+08	5.09705e+08	2.41362e+08	2.07258e+08	1.79182e+08	2.13021e+08	3.37814e+08	199820486	-0.757527	0.187048	0.281699	1.43449	Thiazolidine-4-carboxylic acid	--	C4 H7 N O2 S	1.525	134.026	Organic acids and derivatives	Carboxylic acids and derivatives	Amino acids, peptides, and analogues	-	HMDB0258979	-	-	-	-
Com_143_neg	2.25991e+07	4.29053e+07	1.34369e+07	1.18671e+08	6.98944e+07	2.02871e+08	2.63138e+07	1.30479e+08	2.30993	0.0589814	0.12785	1.41504	LPE O-16:1	--	C21 H44 N O6 P	9.768	436.284	--	--	--	--	--	-	-	-	-
Com_123_pos	3.57737e+08	356381940	3.54801e+08	2.7945e+08	2.22844e+08	2.70947e+08	3.56307e+08	2.57747e+08	-0.467163	0.00503756	0.0308842	1.41464	2'-O-Methyl-5-methyluridine	--	C11 H16 N2 O6	2.173	290.134	--	--	--	--	--	-	-	-	-
Com_179_pos	987846	1.15084e+06	5.4521e+06	1.3487e+08	114335826	5.65904e+07	2.53026e+06	1.01932e+08	5.33218	0.0133302	0.0494507	1.41356	LPE 16:1	--	C21 H42 N O7 P	8.662	452.276	--	--	--	--	--	-	-	-	-
Com_148_neg	2.75523e+08	2.11436e+08	1.43429e+08	9.1339e+07	1.11678e+08	101322711	2.10129e+08	1.01446e+08	-1.05056	0.0479961	0.111542	1.40583	(2R)-2,3-Dihydroxypropanoic acid	--	C3 H6 O4	1.485	105.02	--	--	--	--	--	-	-	-	-
Com_323_neg	2.19715e+06	3.31732e+06	6.96029e+06	1.1789e+08	1.34866e+08	5.90015e+07	4.15826e+06	1.03919e+08	4.64334	0.0123365	0.0481895	1.40141	LPC 20:2	--	C28 H54 N O7 P	9.978	592.364	--	--	--	--	--	-	-	-	-
Com_185_neg	1.70489e+06	1.72905e+06	8.5876e+06	1.1457e+08	1.05729e+08	6.41246e+07	4.00718e+06	9.48079e+07	4.56435	0.00446145	0.0290123	1.38172	LPE 20:5	--	C25 H42 N O7 P	8.419	498.264	--	--	--	--	--	-	-	-	-
Com_228_pos	2.17874e+08	2.18479e+08	210068702	1.14535e+08	147177487	1.31696e+08	2.15474e+08	1.31136e+08	-0.716445	0.00100527	0.0159274	1.38013	Inosine	--	C10 H12 N4 O5	3.41	269.087	Nucleosides, nucleotides, and analogues	Purine nucleosides	HASH(0x93a41a0)	58-63-9	HMDB0000195	C00294	ko01100//Metabolic pathways;ko02010//ABC transporters;ko00230//Purine metabolism	Global and overview maps;Membrane transport;Nucleotide metabolism	Environmental Information Processing;Metabolism
Com_793_neg	141121502	1.86348e+08	1.37664e+08	5.13443e+07	9.3822e+07	6.49174e+07	1.55044e+08	7.00279e+07	-1.14668	0.0133093	0.0494507	1.35806	--	Ethylmalonate	C5 H8 O4	2.392	177.041	Lipids and lipid-like molecules	Fatty Acyls	Fatty acids and conjugates	601-75-2	HMDB0000622	-	-	-	-
Com_164_pos	2.17924e+08	1.94583e+08	2.5794e+08	1.17122e+08	1.54211e+08	1.34672e+08	2.23483e+08	1.35335e+08	-0.723629	0.0145708	0.0519562	1.35039	4-Guanidinobutyric acid	--	C5 H11 N3 O2	1.78	146.092	Organic acids and derivatives	Carboxylic acids and derivatives	Amino acids, peptides, and analogues	463-00-3	HMDB0003464	C01035	ko01100//Metabolic pathways;ko00330//Arginine and proline metabolism	Amino acid metabolism;Global and overview maps	Metabolism
Com_265_neg	452618	593115	6.61725e+06	1.04404e+08	8.05747e+07	6.8852e+07	2.55433e+06	8.46104e+07	5.04982	0.0015298	0.0186056	1.34427	--	Palmitoylethanolamide	C18 H37 N O2	9.629	344.281	Organic acids and derivatives	Carboximidic acids and derivatives	Carboximidic acids	544-31-0	HMDB0002100	C16512	ko04080//Neuroactive ligand-receptor interaction	Signaling molecules and interaction	Environmental Information Processing
Com_304_neg	2.8221e+06	4.59051e+06	5.63238e+06	110201144	1.20693e+08	5.47499e+07	4.34833e+06	9.52146e+07	4.45265	0.0113507	0.0459899	1.34271	LPC 20:1	--	C28 H56 N O7 P	10.504	594.379	--	--	--	--	--	-	-	-	-
Com_301_neg	306993654	9.49643e+08	9.15893e+08	3.24205e+08	6.94071e+08	6.25805e+08	7.24176e+08	5.48027e+08	-0.402094	0.499862	0.575878	1.33414	L-Serine	--	C3 H7 N O3	1.341	104.036	Organic acids and derivatives	Carboxylic acids and derivatives	Amino acids, peptides, and analogues	56-45-1	HMDB0000187	C00065	ko01100//Metabolic pathways;ko01110//Biosynthesis of secondary metabolites;ko01120//Microbial metabolism in diverse environments;ko01060//Biosynthesis of plant secondary metabolites;ko01230//Biosynthesis of amino acids;ko02010//ABC transporters;ko00470//D-Amino acid metabolism;ko01200//Carbon metabolism;ko05230//Central carbon metabolism in cancer;ko04974//Protein digestion and absorption;ko00630…	Amino acid metabolism;Biosynthesis of other secondary metabolites;Cancer: overview;Carbohydrate metabolism;Chemical structure transformation maps;Digestive system;Energy metabolism;Global and overview maps;Lipid metabolism;Membrane transport;Metabolism of other amino acids;Signal transduction;Translation	Environmental Information Processing;Genetic Information Processing;Human Diseases;Metabolism;Organismal Systems
Com_415_neg	1.62364e+08	2.18244e+08	1.97267e+08	9.67985e+07	1.54118e+08	6.86075e+07	1.92625e+08	1.06508e+08	-0.854834	0.0453335	0.107823	1.32838	2,2-Bis(hydroxymethyl)propionic acid	--	C5 H10 O4	3.458	133.051	--	--	--	--	--	-	-	-	-
Com_218_pos	2.60627e+08	2.08622e+08	2.12073e+08	1.10979e+08	1.43208e+08	1.64455e+08	2.27107e+08	1.39547e+08	-0.702619	0.0186698	0.0595149	1.31077	Coumarin	--	C9 H6 O2	2.415	147.043	Phenylpropanoids and polyketides	Coumarins and derivatives	HASH(0x2b92240)	91-64-5	HMDB0001218	C05851	ko01110//Biosynthesis of secondary metabolites	Global and overview maps	Metabolism
Com_159_pos	976888	886365	3.48482e+06	1.00298e+08	7.60785e+07	6.1648e+07	1.78269e+06	7.93415e+07	5.47595	0.00236594	0.0220713	1.30104	LPE 20:3	--	C25 H46 N O7 P	9.275	504.307	--	--	--	--	--	-	-	-	-
Com_329_pos	1.54521e+08	142640764	2.19352e+08	6.46885e+07	1.32359e+08	5.73046e+07	1.72171e+08	8.47842e+07	-1.02198	0.0607033	0.130302	1.29188	5-Fluoro-2-[(3S)-1-(2-methylbenzyl)-3-pyrrolidinyl]-1H-benzimidazole	--	C19 H20 F N3	4.792	310.175	--	--	--	--	--	-	-	-	-
Com_1659_neg	1.94813e+08	1.73419e+08	1.63595e+08	8.7361e+07	1.28621e+08	8.51893e+07	1.77276e+08	1.00391e+08	-0.820372	0.0103569	0.0438025	1.28453	--	DL-Norvaline	C5 H11 N O2	2.425	116.072	Organic acids and derivatives	Carboxylic acids and derivatives	Amino acids, peptides, and analogues	-	HMDB0251527	-	-	-	-
Com_203_neg	1.46517e+06	826716	5.09763e+06	136763585	1.66742e+08	1.73331e+07	2.46317e+06	1.06946e+08	5.44022	0.0839879	0.164539	1.28339	LPC 14:0	--	C22 H46 N O7 P	8.622	512.3	--	--	--	--	--	-	-	-	-
Com_337_pos	1.10063e+08	9.39867e+07	128358347	2.6679e+07	5.26662e+07	2.9544e+07	1.10803e+08	3.62964e+07	-1.61009	0.00445536	0.0290123	1.27419	Propionylcarnitine	--	C10 H19 N O4	3.413	218.138	Lipids and lipid-like molecules	Fatty Acyls	Fatty acid esters	20064-19-1	HMDB0000824	-	-	-	-
Com_217_pos	1.18343e+06	271535	1.06192e+06	9.02349e+07	8.61471e+07	5.33469e+07	838963	7.65763e+07	6.51215	0.0029141	0.0240173	1.26889	PC O-20:4	--	C28 H50 N O7 P	8.859	544.338	--	--	--	--	--	-	-	-	-
Com_148_pos	2.05686e+07	3.82736e+07	13738953	103753389	8.17528e+07	1.04947e+08	2.41937e+07	9.68178e+07	2.00064	0.00229493	0.0219436	1.26657	LPC O-16:0	--	C24 H52 N O6 P	10.091	482.359	--	--	--	--	--	-	-	-	-
Com_334_pos	1.60318e+06	2.4482e+06	2.70478e+06	5.73565e+07	8.86894e+07	7.77703e+07	2.25205e+06	7.46054e+07	5.04997	0.00140597	0.0179741	1.24314	LPC 17:0-SN1	--	C25 H52 N O7 P	9.82	510.354	--	--	--	--	--	-	-	-	-
Com_115_neg	2.36812e+08	2.52212e+08	3.71302e+08	1.74335e+08	2.3316e+08	1.9188e+08	2.86775e+08	1.99792e+08	-0.521423	0.131197	0.221284	1.19702	Fumaric acid	--	C4 H4 O4	2.154	115.004	Organic acids and derivatives	Carboxylic acids and derivatives	Dicarboxylic acids and derivatives	110-17-8	HMDB0000134	C00122	ko01100//Metabolic pathways;ko01110//Biosynthesis of secondary metabolites;ko01120//Microbial metabolism in diverse environments;ko01060//Biosynthesis of plant secondary metabolites;ko01061//Biosynthesis of phenylpropanoids;ko01063//Biosynthesis of alkaloids derived from shikimate pathway;ko01200//Carbon metabolism;ko05230//Central carbon metabolism in cancer;ko01070//Biosynthesis of plant hormon…	Amino acid metabolism;Cancer: overview;Cancer: specific types;Carbohydrate metabolism;Chemical structure transformation maps;Endocrine system;Energy metabolism;Global and overview maps;Metabolism of cofactors and vitamins	Human Diseases;Metabolism;Organismal Systems
Com_498_neg	3.24783e+06	6.97777e+06	4.52393e+06	8.33871e+07	1.03622e+08	4.51974e+07	4.91651e+06	7.7402e+07	3.97667	0.0134439	0.0495881	1.18671	LPI 20:1	--	C29 H55 O12 P	10.704	625.338	--	--	--	--	--	-	-	-	-
Com_352_neg	6.82259e+06	9.1659e+06	6.56874e+06	9.37557e+07	8.88832e+07	4.57358e+07	7.51908e+06	7.61249e+07	3.33974	0.0109112	0.0448945	1.17478	LPE 20:2	--	C25 H48 N O7 P	9.9	504.311	--	--	--	--	--	-	-	-	-
Com_447_pos	9.4108e+07	1.23564e+08	8.46841e+07	3.86342e+07	3.68276e+07	3.56625e+07	1.00785e+08	3.70414e+07	-1.44407	0.0055837	0.0326934	1.1746	Xanthurenic acid	--	C10 H7 N O4	2.367	206.047	Organoheterocyclic compounds	Quinolines and derivatives	Quinoline carboxylic acids	59-00-7	HMDB0000881	C02470	ko00380//Tryptophan metabolism	Amino acid metabolism	Metabolism
Com_368_pos	980883	727373	1.10006e+06	5.92644e+07	4.88603e+07	7.67732e+07	936106	6.16326e+07	6.04088	0.0017324	0.0196864	1.16761	LPC 18:3-SN1	--	C26 H48 N O7 P	8.755	518.323	--	--	--	--	--	-	-	-	-
Com_277_neg	4.68824e+06	8.8995e+06	9.2945e+06	1.14312e+08	9.39444e+07	3.31575e+07	7.62742e+06	8.04714e+07	3.39921	0.0406254	0.101338	1.15355	LPE 20:1	--	C25 H50 N O7 P	10.192	506.326	--	--	--	--	--	-	-	-	-
Com_422_neg	4.98081e+06	7.88048e+06	3.34914e+06	130753643	6.68098e+07	3.38655e+07	5.40348e+06	7.7143e+07	3.83558	0.0653887	0.137094	1.13633	LPG 20:1	--	C26 H51 O9 P	10.423	537.321	--	--	--	--	--	-	-	-	-
Com_462_neg	3.37125e+06	2.9148e+06	2.33897e+06	6.07989e+07	8.20689e+07	5.05353e+07	2.875e+06	6.44677e+07	4.48694	0.00268581	0.0233323	1.13332	LPS 20:1	--	C26 H50 N O9 P	10.435	550.317	--	--	--	--	--	-	-	-	-
Com_240_pos	134475	120434	972087	7.53341e+07	6.04189e+07	4.25999e+07	408999	5.9451e+07	7.18346	0.00336673	0.0250005	1.12618	PC O-24:5	--	C32 H56 N O7 P	9.892	598.385	--	--	--	--	--	-	-	-	-
Com_421_neg	1.37357e+06	2.67696e+06	1.36916e+06	1.51798e+08	4.57727e+07	3.31869e+07	1.80656e+06	7.69193e+07	5.41203	0.116551	0.20584	1.12423	LPE 19:1	--	C24 H48 N O7 P	9.85	492.311	--	--	--	--	--	-	-	-	-
Com_7175_pos	1.20874e+06	816701	277919	5.10585e+07	4.86209e+07	6.10058e+07	767785	5.35617e+07	6.12436	0.000155241	0.0083819	1.09409	PC 17:1_17:1	--	C42 H80 N O8 P	8.616	758.565	--	--	--	--	--	-	-	-	-
Com_204_pos	1.26086e+07	2.02125e+07	7.07423e+06	6.74868e+07	3.17888e+07	1.43474e+08	1.32985e+07	8.09164e+07	2.60517	0.110989	0.19962	1.09272	CerP 19:0;2O/2:0	--	C21 H44 N O6 P	9.836	438.296	--	--	--	--	--	-	-	-	-
Com_67_pos	2.77376e+08	3.27265e+08	4.32049e+08	2.56291e+08	2.78312e+08	2.68471e+08	3.45563e+08	2.67691e+08	-0.368379	0.165884	0.258215	1.09137	N3,N4-Dimethyl-L-arginine	--	C8 H18 N4 O2	1.493	203.15	--	--	--	--	--	-	-	-	-
Com_259_pos	284593	303155	2.61854e+06	5.6376e+07	5.60522e+07	4.70885e+07	1.06876e+06	5.31722e+07	5.63666	7.73e-05	0.00599738	1.07763	PC O-24:6	--	C32 H54 N O7 P	9.49	596.369	--	--	--	--	--	-	-	-	-
Com_250_neg	128077264	1.61268e+08	2.20072e+08	9.88452e+07	1.3958e+08	7.25286e+07	1.69806e+08	1.03651e+08	-0.712147	0.117303	0.20679	1.07575	L-Aspartic acid	--	C4 H7 N O4	1.388	132.031	Organic acids and derivatives	Carboxylic acids and derivatives	Amino acids, peptides, and analogues	56-84-8	HMDB0000191	C00049	ko01100//Metabolic pathways;ko01110//Biosynthesis of secondary metabolites;ko01120//Microbial metabolism in diverse environments;ko01060//Biosynthesis of plant secondary metabolites;ko01230//Biosynthesis of amino acids;ko02010//ABC transporters;ko01210//2-Oxocarboxylic acid metabolism;ko00470//D-Amino acid metabolism;ko01200//Carbon metabolism;ko05230//Central carbon metabolism in cancer;ko01070/…	Amino acid metabolism;Biosynthesis of other secondary metabolites;Cancer: overview;Chemical structure transformation maps;Digestive system;Global and overview maps;Membrane transport;Metabolism of cofactors and vitamins;Metabolism of other amino acids;Signaling molecules and interaction;Translation	Environmental Information Processing;Genetic Information Processing;Human Diseases;Metabolism;Organismal Systems
Com_482_neg	873425	413447	1.00188e+07	4.95618e+07	5.33703e+07	6.39698e+07	3.76857e+06	5.5634e+07	3.88388	0.000622679	0.014461	1.07532	LPC 20:4	--	C28 H50 N O7 P	9.086	588.333	--	--	--	--	--	-	-	-	-
Com_530_neg	1.01191e+08	1.39318e+08	1.22303e+08	7.73922e+07	8.06396e+07	3.72544e+07	1.20938e+08	6.50954e+07	-0.893634	0.0348458	0.0914426	1.06675	--	Taurine	C2 H7 N O3 S	1.359	124.008	Organic acids and derivatives	Organic sulfonic acids and derivatives	Organosulfonic acids and derivatives	107-35-7	HMDB0000251	C00245	ko01100//Metabolic pathways;ko02010//ABC transporters;ko04080//Neuroactive ligand-receptor interaction;ko00430//Taurine and hypotaurine metabolism;ko00120//Primary bile acid biosynthesis;ko00920//Sulfur metabolism	Energy metabolism;Global and overview maps;Lipid metabolism;Membrane transport;Metabolism of other amino acids;Signaling molecules and interaction	Environmental Information Processing;Metabolism
Com_140_pos	2.87564e+07	3.963e+07	4.85001e+07	1.12623e+08	9.68564e+07	7.43725e+07	3.89622e+07	9.46174e+07	1.28003	0.0111672	0.0455185	1.06392	2-Amino-1,3-octadecanediol	--	C18 H39 N O2	7.527	302.304	Organic nitrogen compounds	Organonitrogen compounds	Amines	-	HMDB0242634	-	-	-	-
Com_572_neg	7.1985e+07	7.90389e+07	8.70915e+07	1.58916e+07	5.18899e+07	1.6792e+07	7.93718e+07	2.81912e+07	-1.49338	0.0154469	0.0538826	1.0529	Xanthosine	--	C10 H12 N4 O6	4.521	283.069	Nucleosides, nucleotides, and analogues	Purine nucleosides	HASH(0x51d4cb8)	146-80-5	HMDB0000299	C01762	ko01100//Metabolic pathways;ko01110//Biosynthesis of secondary metabolites;ko02010//ABC transporters;ko00230//Purine metabolism;ko01065//Biosynthesis of alkaloids derived from histidine and purine;ko00232//Caffeine metabolism	Biosynthesis of other secondary metabolites;Chemical structure transformation maps;Global and overview maps;Membrane transport;Nucleotide metabolism	Environmental Information Processing;Metabolism
Com_285_pos	1.20828e+07	3.32713e+07	2.33833e+07	8.16336e+07	5.61259e+07	8.60515e+07	2.29125e+07	7.46037e+07	1.70311	0.00978099	0.0424163	1.05106	Octadecanamine	--	C18 H39 N	9.195	270.314	--	--	--	--	--	-	-	-	-
Com_618_neg	1.21139e+08	1.02015e+08	7.57252e+07	4.10219e+07	5.94165e+07	3.62974e+07	9.96262e+07	4.55786e+07	-1.12817	0.0223747	0.0673937	1.04362	--	S-(Methyl)Glutathione	C11 H19 N3 O6 S	2.816	320.093	--	--	--	--	--	-	-	-	-
Com_428_pos	151375	105696	785057	6.28946e+07	4.39708e+07	4.16991e+07	347376	4.95215e+07	7.15541	0.00185779	0.0203875	1.04327	PC O-22:4	--	C30 H54 N O7 P	9.642	572.369	--	--	--	--	--	-	-	-	-
Com_263_neg	1.0487e+08	117431169	1.20639e+08	5.73875e+07	8.20825e+07	57094565	1.14313e+08	6.55215e+07	-0.802955	0.00700959	0.0361446	1.04185	2-Hydroxycaproic acid	--	C6 H12 O3	5.734	131.072	Lipids and lipid-like molecules	Fatty Acyls	Fatty acids and conjugates	6064-63-7	HMDB0001624	-	-	-	-
Com_424_neg	1.38924e+06	1.03306e+06	2.59491e+06	7.54174e+07	6.70132e+07	2.8564e+07	1.67241e+06	5.69982e+07	5.09092	0.0185547	0.0593855	1.04056	LPS 20:4	--	C26 H44 N O9 P	8.716	544.27	--	--	--	--	--	-	-	-	-
Com_157_neg	3.30544e+08	2.25063e+08	3.39312e+08	2.2237e+08	2.74512e+08	1.74426e+08	2.98306e+08	2.23769e+08	-0.414781	0.185858	0.280471	1.03969	1-(4-methylphenyl)-3-(2-pyridylthio)pyrrolidine-2,5-dione	--	C16 H14 N2 O2 S	3.633	298.07	--	--	--	--	--	-	-	-	-
Com_195_pos	2.89916e+07	3.58752e+07	2.66874e+07	7.87827e+07	6.54865e+07	9.48043e+07	3.05181e+07	7.96912e+07	1.38475	0.00527022	0.0317059	1.03893	Methyl palmitate	--	C17 H34 O2	7.185	288.288	Lipids and lipid-like molecules	Fatty Acyls	Fatty acid esters	112-39-0	HMDB0061859	-	-	-	-
Com_137_pos	8.73153e+07	5.20723e+06	8.39533e+06	2.1741e+07	3.34152e+07	3.38475e+08	3.36393e+07	1.3121e+08	1.96366	0.413848	0.49768	1.03835	Nicotine	--	C10 H14 N2	2.259	163.122	Organoheterocyclic compounds	Pyridines and derivatives	Pyrrolidinylpyridines	1954-11-05	HMDB0001934	C00745	ko01110//Biosynthesis of secondary metabolites;ko01064//Biosynthesis of alkaloids derived from ornithine, lysine and nicotinic acid;ko05207//Chemical carcinogenesis - receptor activation;ko05033//Nicotine addiction;ko04714//Thermogenesis;ko00980//Metabolism of xenobiotics by cytochrome P450	Cancer: overview;Chemical structure transformation maps;Environmental adaptation;Global and overview maps;Substance dependence;Xenobiotics biodegradation and metabolism	Human Diseases;Metabolism;Organismal Systems
Com_1179_neg	7.81757e+07	5.82459e+07	9.42058e+07	3.20736e+07	2.97335e+07	1.16308e+07	7.68758e+07	2.44793e+07	-1.65097	0.0128532	0.0491831	1.03458	--	D-Proline	C5 H9 N O2	1.529	114.056	Organic acids and derivatives	Carboxylic acids and derivatives	Amino acids, peptides, and analogues	344-25-2	HMDB0003411	C00763	ko01100//Metabolic pathways;ko00470//D-Amino acid metabolism;ko00330//Arginine and proline metabolism	Amino acid metabolism;Global and overview maps;Metabolism of other amino acids	Metabolism
Com_80_pos	1.21499e+08	1.19917e+08	1.2742e+08	1.85906e+08	1.41611e+08	1.93838e+08	1.22945e+08	1.73785e+08	0.499286	0.0362813	0.0939388	1.0244	TKK	--	C16 H33 N5 O5	6.511	376.258	--	--	--	--	--	-	-	-	-
Com_300_pos	1.18077e+08	9.60385e+07	100247944	4.66817e+07	6.15191e+07	5.91424e+07	104787916	5.57811e+07	-0.909625	0.00389173	0.0269428	1.02303	2-oxopiperidine-3-carbohydrazide	--	C6 H11 N3 O2	2.309	158.092	--	--	--	--	--	-	-	-	-
Com_443_neg	1.8593e+08	1.31168e+08	134735683	7.60483e+07	1.1249e+08	9.55449e+07	1.50611e+08	9.46942e+07	-0.669478	0.0531881	0.119318	1.00831	--	Glu-Glu	C10 H16 N2 O7	2.129	257.079	Organic acids and derivatives	Carboxylic acids and derivatives	Amino acids, peptides, and analogues	3929-61-1	HMDB0028818	-	-	-	-
Com_495_neg	3.48512e+06	2.22059e+06	3.2645e+06	6.54905e+07	6.76047e+07	2.90821e+07	2.99007e+06	5.40591e+07	4.17629	0.0150684	0.053124	1.00098	Oleoyl-L-α-lysophosphatidic acid	--	C21 H41 O7 P	9.31	435.253	--	--	--	--	--	-	-	-	-
Com_739_neg	7.776e+07	8.11861e+07	7.88818e+07	3.002e+07	5.04197e+07	2.71242e+07	7.9276e+07	3.58546e+07	-1.14472	0.00421113	0.0282837	0.987051	rac 3-Hydroxyisobutyric acid	--	C4 H8 O3	3.462	103.041	--	--	--	--	--	-	-	-	-
Com_221_pos	1.26862e+08	1.06917e+08	7.95575e+07	1.21183e+08	6.01771e+07	4.02649e+08	1.04446e+08	194669884	0.898278	0.444048	0.524741	0.985515	L-Iditol	--	C6 H14 O6	2.569	183.085	Organic oxygen compounds	Organooxygen compounds	Carbohydrates and carbohydrate conjugates	488-45-9	HMDB0011632	-	-	-	-
Com_411_neg	63630.4	91706.1	1.21705e+06	59089136	5.20235e+07	2.9219e+07	457463	4.67772e+07	6.67601	0.00681625	0.0356664	0.980397	--	L-Palmitoylcarnitine	C23 H45 N O4	10.639	398.328	Lipids and lipid-like molecules	Fatty Acyls	Fatty acid esters	-	HMDB0240774	C02990	ko01212//Fatty acid metabolism;ko00071//Fatty acid degradation	Global and overview maps;Lipid metabolism	Metabolism
Com_236_neg	2.2969e+08	2.13998e+08	2.6968e+08	213063214	1.9618e+08	1.25067e+08	2.37789e+08	1.78104e+08	-0.416968	0.132392	0.222633	0.976647	N-Acetylneuraminic acid	--	C11 H19 N O9	1.478	308.099	Organic oxygen compounds	Organooxygen compounds	Carbohydrates and carbohydrate conjugates	-	HMDB0246275	C00270	ko01100//Metabolic pathways;ko00520//Amino sugar and nucleotide sugar metabolism	Carbohydrate metabolism;Global and overview maps	Metabolism
Com_2451_neg	1.03038e+08	1.08059e+08	9.48088e+07	5.30268e+07	7.13658e+07	5.42832e+07	101968782	5.95586e+07	-0.775746	0.00387394	0.0269023	0.973803	4-Hydroxymandelonitrile	--	C8 H7 N O2	5.343	148.044	Benzenoids	Phenols	1-hydroxy-2-unsubstituted benzenoids	71807-09-5	HMDB0060318	-	-	-	-
Com_1808_neg	9.53514e+07	1.63231e+08	8.38851e+07	4.15993e+07	8.55229e+07	5.3796e+07	1.14156e+08	6.0306e+07	-0.920629	0.126877	0.216876	0.972142	Inositol	--	C6 H12 O6	3.077	161.046	Organic oxygen compounds	Organooxygen compounds	Alcohols and polyols	87-89-8	HMDB0000211	C00137	ko01100//Metabolic pathways;ko01110//Biosynthesis of secondary metabolites;ko01120//Microbial metabolism in diverse environments;ko02010//ABC transporters;ko00053//Ascorbate and aldarate metabolism;ko00052//Galactose metabolism;ko00562//Inositol phosphate metabolism;ko04070//Phosphatidylinositol signaling system	Carbohydrate metabolism;Global and overview maps;Membrane transport;Signal transduction	Environmental Information Processing;Metabolism
Com_583_pos	77853.8	92210.6	622006	5.93891e+07	4.80129e+07	2.87458e+07	264024	4.53826e+07	7.42533	0.00726154	0.0366359	0.969955	PC O-22:3	--	C30 H56 N O7 P	10.133	574.385	--	--	--	--	--	-	-	-	-
Com_2679_pos	5.8789e+06	7.57087e+06	7.28039e+06	1.51769e+08	2.04171e+07	3.59484e+07	6.91005e+06	6.93782e+07	3.32771	0.206199	0.301069	0.968296	Oleoyl ethylamide	--	C20 H39 N O	10.121	310.309	--	--	--	--	--	-	-	-	-
Com_188_neg	1.09861e+08	1.8636e+08	1.31442e+08	8.69888e+07	1.00013e+08	8.74938e+07	1.42554e+08	9.14987e+07	-0.639687	0.0922583	0.176815	0.965186	N-Acetyl-L-methionine	--	C7 H13 N O3 S	5.341	190.055	Organic acids and derivatives	Carboxylic acids and derivatives	Amino acids, peptides, and analogues	65-82-7	HMDB0011745	-	-	-	-
Com_450_neg	9.94992e+07	133401256	1.30769e+07	2.06158e+07	1.57407e+07	2.50559e+07	8.19924e+07	2.04708e+07	-2.00192	0.161934	0.254969	0.957725	N-Acetylornithine	--	C7 H14 N2 O3	3.055	173.094	Organic acids and derivatives	Carboxylic acids and derivatives	Amino acids, peptides, and analogues	2185-16-2	HMDB0240589	C00437	ko01100//Metabolic pathways;ko01110//Biosynthesis of secondary metabolites;ko01230//Biosynthesis of amino acids;ko01210//2-Oxocarboxylic acid metabolism;ko00220//Arginine biosynthesis	Amino acid metabolism;Global and overview maps	Metabolism
Com_876_pos	8.48649e+07	1.04683e+08	1.00353e+08	5.62809e+07	6.38095e+07	4.63043e+07	9.66335e+07	5.54649e+07	-0.800947	0.00637028	0.0347816	0.954985	(2-morpholino-5-nitrophenyl)methanol	--	C11 H14 N2 O4	1.492	239.105	--	--	--	--	--	-	-	-	-
Com_271_pos	217355	107278	1.21104e+06	5.3504e+07	2.59568e+07	4.54361e+07	511890	4.16323e+07	6.34573	0.00736205	0.0369119	0.952785	LPC 24:6-SN1	--	C32 H54 N O7 P	9.69	596.369	--	--	--	--	--	-	-	-	-
Com_468_neg	1.58588e+06	1.39591e+06	8.67829e+06	4.05995e+07	4.0759e+07	5.20701e+07	3.8867e+06	4.44762e+07	3.51642	0.000829717	0.0145977	0.952625	LPC 22:6	--	C30 H50 N O7 P	9.022	612.333	--	--	--	--	--	-	-	-	-
Com_473_neg	2.73172e+06	2.66037e+06	9.98111e+06	4.6762e+07	42101101	4.57672e+07	5.1244e+06	4.48768e+07	3.13051	0.000145295	0.0083819	0.947837	LPC 20:3	--	C28 H52 N O7 P	9.392	590.348	--	--	--	--	--	-	-	-	-
Com_2401_neg	9.63646e+07	111891202	9.53714e+07	6.5201e+07	6.80659e+07	5.04175e+07	1.01209e+08	6.12281e+07	-0.725072	0.00639771	0.0347816	0.937241	--	p-Hydroxybenzaldehyde	C7 H6 O2	1.703	121.03	Organic oxygen compounds	Organooxygen compounds	Carbonyl compounds	123-08-0	HMDB0011718	C00633	ko01100//Metabolic pathways;ko01120//Microbial metabolism in diverse environments;ko01061//Biosynthesis of phenylpropanoids	Chemical structure transformation maps;Global and overview maps	Metabolism
Com_233_pos	6.40621e+06	2.46603e+07	1.4176e+07	1.23381e+08	4.21648e+07	4.00382e+07	1.50809e+07	6.85281e+07	2.18398	0.128298	0.21836	0.936222	Sphingosine (d18:1)	--	C18 H37 N O2	8.101	300.289	--	--	--	--	--	-	-	-	-
Com_311_pos	3.24827e+06	5.57213e+06	4.82528e+06	7.38171e+07	4.08726e+07	3.01235e+07	4.54856e+06	4.82711e+07	3.40768	0.0293296	0.0816728	0.929179	Monoolein	--	C21 H40 O4	10.034	379.28	Lipids and lipid-like molecules	Glycerolipids	Monoradylglycerols	-	HMDB0254854	-	-	-	-
Com_162_pos	1.04855e+07	219416061	1.5124e+07	1.00019e+07	8.9107e+06	9.02013e+06	8.16752e+07	9.31092e+06	-3.1329	0.352756	0.440211	0.927143	DL-Carnitine	--	C7 H15 N O3	1.398	162.112	Organic nitrogen compounds	Organonitrogen compounds	Quaternary ammonium salts	541-15-1	HMDB0000062	C00318	ko04976//Bile secretion;ko05415//Diabetic cardiomyopathy;ko04714//Thermogenesis	Cardiovascular disease;Digestive system;Environmental adaptation	Human Diseases;Organismal Systems
Com_744_pos	139054	97379	621968	7.21539e+07	2.98407e+07	2.94209e+07	286134	4.38052e+07	7.25827	0.0372953	0.0956836	0.926891	LPC 17:2-SN1	--	C25 H48 N O7 P	8.857	506.323	--	--	--	--	--	-	-	-	-
Com_435_neg	693627	307502	4.75424e+06	4.92567e+07	4.31703e+07	3.17949e+07	1.91846e+06	4.14073e+07	4.43187	0.00174741	0.0197571	0.925982	LPC 20:5	--	C28 H48 N O7 P	8.454	586.317	--	--	--	--	--	-	-	-	-
Com_416_neg	1.36378e+08	124386393	1.17788e+08	7.73813e+07	9.95833e+07	8.43245e+07	126184166	8.70964e+07	-0.534846	0.0101272	0.0434752	0.9129	trans-Cinnamic acid	--	C9 H8 O2	5.002	147.046	Phenylpropanoids and polyketides	Cinnamic acids and derivatives	Cinnamic acids	140-10-3	HMDB0000930	C00423	ko01100//Metabolic pathways;ko01110//Biosynthesis of secondary metabolites;ko01120//Microbial metabolism in diverse environments;ko01060//Biosynthesis of plant secondary metabolites;ko01070//Biosynthesis of plant hormones;ko00360//Phenylalanine metabolism;ko00130//Ubiquinone and other terpenoid-quinone biosynthesis	Amino acid metabolism;Chemical structure transformation maps;Global and overview maps;Metabolism of cofactors and vitamins	Metabolism
Com_319_pos	185441905	1.59951e+08	2.0333e+08	1.26909e+08	1.22802e+08	1.56584e+08	1.82908e+08	1.35432e+08	-0.433551	0.0449957	0.107474	0.911564	Methionine sulfoxide	--	C5 H11 N O3 S	2.024	166.053	Organic acids and derivatives	Carboxylic acids and derivatives	Amino acids, peptides, and analogues	3226-65-1	HMDB0002005	C02989	ko01100//Metabolic pathways;ko00270//Cysteine and methionine metabolism	Amino acid metabolism;Global and overview maps	Metabolism
Com_145_neg	124897089	1.1071e+08	3.44098e+08	1.28398e+08	113852645	9.87802e+07	1.93235e+08	1.13677e+08	-0.765419	0.354409	0.441296	0.910538	4-Methylphenol	--	C7 H8 O	4.984	107.051	Benzenoids	Phenols	Cresols	106-44-5	HMDB0001858	C01468	ko01100//Metabolic pathways;ko01120//Microbial metabolism in diverse environments;ko04974//Protein digestion and absorption	Digestive system;Global and overview maps	Metabolism;Organismal Systems
Com_494_neg	1.19823e+08	1.33255e+08	1.43075e+08	8.98557e+07	1.05917e+08	8.64607e+07	1.32051e+08	9.40777e+07	-0.489167	0.0136036	0.050095	0.905696	Uridine	--	C9 H12 N2 O6	2.308	243.063	Nucleosides, nucleotides, and analogues	Pyrimidine nucleosides	HASH(0x230e078)	58-96-8	HMDB0000296	C00299	ko01100//Metabolic pathways;ko02010//ABC transporters;ko00240//Pyrimidine metabolism	Global and overview maps;Membrane transport;Nucleotide metabolism	Environmental Information Processing;Metabolism
Com_273_pos	6.15612e+07	112644323	6.77832e+07	3.7127e+07	3.72553e+07	3.93249e+07	8.06629e+07	3.79024e+07	-1.08962	0.0566984	0.124134	0.900972	Thiamine	--	C12 H16 N4 O S	1.414	265.111	Organoheterocyclic compounds	Diazines	Pyrimidines and pyrimidine derivatives	-	HMDB0303167	C00378	ko01100//Metabolic pathways;ko02010//ABC transporters;ko04977//Vitamin digestion and absorption;ko00730//Thiamine metabolism;ko04122//Sulfur relay system	Digestive system;Folding, sorting and degradation;Global and overview maps;Membrane transport;Metabolism of cofactors and vitamins	Environmental Information Processing;Genetic Information Processing;Metabolism;Organismal Systems
Com_312_neg	572987	550559	929610	5.22055e+07	5.98225e+07	1.98035e+07	684386	4.39438e+07	6.00471	0.0243228	0.072103	0.900017	LPI 18:3	--	C27 H47 O12 P	8.313	593.275	--	--	--	--	--	-	-	-	-
Com_934_neg	5.82844e+07	7.59595e+07	7.28604e+07	1.46639e+07	5.41736e+07	2.02832e+07	6.90348e+07	2.97069e+07	-1.21653	0.0434452	0.104771	0.899806	Cystathionine	--	C7 H14 N2 O4 S	1.33	221.061	Organic acids and derivatives	Carboxylic acids and derivatives	Amino acids, peptides, and analogues	56-88-2	HMDB0000099	-	-	-	-
Com_229_neg	3.30135e+08	6.68886e+07	1.43874e+08	8.03117e+07	1.26788e+08	8.18049e+07	1.80299e+08	9.63014e+07	-0.904763	0.350932	0.438421	0.899022	Guanosine monophosphate (GMP)	--	C10 H14 N5 O8 P	1.55	362.052	--	--	--	--	--	-	-	-	-
Com_642_pos	8.5678e+07	8.62317e+07	7.23135e+07	4.01477e+07	4.47735e+07	4.89561e+07	8.14077e+07	4.46257e+07	-0.86729	0.00212743	0.0215618	0.89502	DL-Glutamine	--	C5 H10 N2 O3	1.495	147.076	--	--	--	--	--	-	-	-	-
Com_562_pos	58695.6	68640.3	503533	4.01883e+07	3.79503e+07	3.04463e+07	210290	3.6195e+07	7.42727	0.000259166	0.00972807	0.893213	LPC 24:5-SN1	--	C32 H56 N O7 P	10.087	598.385	--	--	--	--	--	-	-	-	-
Com_417_pos	64494.8	49465.3	385272	4.65187e+07	2.0642e+07	3.93533e+07	166411	3.55047e+07	7.73712	0.0101781	0.0434752	0.879398	Anandamide (AEA)	--	C22 H37 N O2	9.36	348.288	--	--	--	--	--	-	-	-	-
Com_133_neg	1.52025e+08	1.23602e+08	1.35293e+08	9.824e+07	1.069e+08	9.16993e+07	1.36973e+08	9.89465e+07	-0.46917	0.0152565	0.0535694	0.876215	Hippuric acid	--	C9 H9 N O3	5.429	178.051	Benzenoids	Benzene and substituted derivatives	Benzoic acids and derivatives	495-69-2	HMDB0000714	C01586	ko01100//Metabolic pathways	Global and overview maps	Metabolism
Com_154_neg	3.19759e+08	2.39766e+08	323692493	304144950	2.58007e+08	1.12242e+08	2.94406e+08	2.24798e+08	-0.389178	0.337715	0.426408	0.873789	Cytidine-5'-monophosphate	--	C9 H14 N3 O8 P	1.506	322.045	Nucleosides, nucleotides, and analogues	Pyrimidine nucleotides	Pyrimidine ribonucleotides	63-37-6	HMDB0000095	C00055	ko01100//Metabolic pathways;ko00240//Pyrimidine metabolism	Global and overview maps;Nucleotide metabolism	Metabolism
Com_761_pos	6.08646e+07	9.24595e+07	6.97516e+07	3.96713e+07	4.01509e+07	3.39838e+07	7.43586e+07	3.79353e+07	-0.970958	0.0192881	0.060782	0.873219	3-(5-phenyl-1,3-oxazol-2-yl)-4-(trifluoromethyl)pyridine	--	C15 H9 F3 N2 O	3.395	291.069	--	--	--	--	--	-	-	-	-
Com_1269_pos	3.31673e+06	1.44851e+06	447185	4.90271e+07	5.51992e+07	2.01139e+07	1.73748e+06	4.14468e+07	4.57619	0.0215632	0.0653019	0.868272	PC 17:0_17:1	--	C42 H82 N O8 P	9.229	760.582	--	--	--	--	--	-	-	-	-
Com_499_neg	1.48659e+06	838393	1.07832e+06	4.61533e+07	3.88143e+07	2.45885e+07	1.13444e+06	3.65187e+07	5.00859	0.00503331	0.0308842	0.864464	LPS 22:4	--	C28 H48 N O9 P	9.401	572.301	--	--	--	--	--	-	-	-	-
Com_740_pos	5.15312e+07	8.3132e+07	5.09362e+07	2.01822e+07	2.59401e+07	2.88722e+07	6.18665e+07	2.49982e+07	-1.30733	0.0280121	0.0792796	0.864045	--	Tyramine	C8 H11 N O	5.206	120.081	Benzenoids	Benzene and substituted derivatives	Phenethylamines	51-67-2	HMDB0000306	C00483	ko01100//Metabolic pathways;ko01110//Biosynthesis of secondary metabolites;ko01060//Biosynthesis of plant secondary metabolites;ko01063//Biosynthesis of alkaloids derived from shikimate pathway;ko04080//Neuroactive ligand-receptor interaction;ko00350//Tyrosine metabolism;ko04974//Protein digestion and absorption	Amino acid metabolism;Chemical structure transformation maps;Digestive system;Global and overview maps;Signaling molecules and interaction	Environmental Information Processing;Metabolism;Organismal Systems
Com_10332_neg	1.02593e+08	1.09878e+08	9.91791e+07	7.83852e+07	6.99924e+07	6.05238e+07	103883353	6.96338e+07	-0.577104	0.0047926	0.0302055	0.859381	Parabanic acid	--	C3 H2 N2 O3	4.613	113	Organoheterocyclic compounds	Azolines	Imidazolines	120-89-8	HMDB0062802	-	-	-	-
Com_261_neg	1.15774e+07	1.49428e+07	1.14554e+07	2.15228e+07	3.04445e+07	1.47125e+08	1.26585e+07	6.6364e+07	2.39029	0.255261	0.350847	0.855078	LPS 18:0	--	C24 H48 N O9 P	10.22	524.301	--	--	--	--	--	-	-	-	-
Com_578_neg	180769	108861	673717	4.08115e+07	3.66935e+07	23442536	321116	3.36492e+07	6.71134	0.00313876	0.0245501	0.842734	LPC 16:2	--	C24 H46 N O7 P	8.527	536.301	--	--	--	--	--	-	-	-	-
Com_128_neg	1.94265e+08	1.61577e+08	4.06933e+08	1.75497e+08	2.29917e+08	1.41276e+08	2.54259e+08	1.8223e+08	-0.480535	0.424816	0.507344	0.840843	Phenylpyruvic acid	--	C9 H8 O3	5.553	163.04	Benzenoids	Benzene and substituted derivatives	Phenylpyruvic acid derivatives	-	HMDB0304081	C00166	ko01100//Metabolic pathways;ko01110//Biosynthesis of secondary metabolites;ko01060//Biosynthesis of plant secondary metabolites;ko01230//Biosynthesis of amino acids;ko01210//2-Oxocarboxylic acid metabolism;ko00470//D-Amino acid metabolism;ko00360//Phenylalanine metabolism;ko00400//Phenylalanine, tyrosine and tryptophan biosynthesis	Amino acid metabolism;Chemical structure transformation maps;Global and overview maps;Metabolism of other amino acids	Metabolism
Com_294_pos	9.70223e+06	2.56492e+07	1.43204e+07	1.02669e+08	3.88255e+07	3.68656e+07	1.65573e+07	5.94533e+07	1.84429	0.124589	0.21448	0.840425	D-Sphingosine	--	C18 H37 N O2	8.109	282.278	Organic nitrogen compounds	Organonitrogen compounds	Amines	123-78-4	HMDB0000252	C00319	ko01100//Metabolic pathways;ko00600//Sphingolipid metabolism;ko04071//Sphingolipid signaling pathway;ko04217//Necroptosis;ko04210//Apoptosis	Cell growth and death;Global and overview maps;Lipid metabolism;Signal transduction	Cellular Processes;Environmental Information Processing;Metabolism
Com_521_pos	1.02825e+08	7.3795e+07	2.33185e+07	1.84174e+07	2.87494e+07	1.72144e+07	6.66462e+07	2.14604e+07	-1.63485	0.127041	0.216876	0.838287	Leucylproline	--	C11 H20 N2 O3	5.226	229.154	Organic acids and derivatives	Carboxylic acids and derivatives	Amino acids, peptides, and analogues	6403-35-6	HMDB0011175	-	-	-	-
Com_703_neg	247322	134335	528807	5.82567e+07	4.45129e+07	1.1916e+07	303488	3.82285e+07	6.97687	0.0508604	0.115788	0.823964	LPI 17:1	--	C26 H49 O12 P	8.709	583.291	--	--	--	--	--	-	-	-	-
Com_1275_neg	7.6542e+07	3.96493e+07	4.37083e+07	1.12178e+07	3.09194e+07	7.09973e+06	5.32999e+07	1.64123e+07	-1.69935	0.0556354	0.122725	0.82044	--	XMP	C10 H13 N4 O9 P	1.732	363.036	Nucleosides, nucleotides, and analogues	Purine nucleotides	Purine ribonucleotides	523-98-8	HMDB0001554	C00655	ko01100//Metabolic pathways;ko01110//Biosynthesis of secondary metabolites;ko01060//Biosynthesis of plant secondary metabolites;ko00230//Purine metabolism;ko01065//Biosynthesis of alkaloids derived from histidine and purine	Chemical structure transformation maps;Global and overview maps;Nucleotide metabolism	Metabolism
Com_1125_neg	447343	502741	3.71435e+06	4.14277e+07	3.52814e+07	2.2676e+07	1.55481e+06	3.31284e+07	4.41326	0.00494633	0.0308289	0.816262	LPC 15:0	--	C23 H48 N O7 P	8.836	526.316	--	--	--	--	--	-	-	-	-
Com_1222_neg	6.70738e+07	6.90688e+07	6.84865e+07	3.64752e+07	4.9274e+07	3.09023e+07	6.82097e+07	3.88838e+07	-0.810806	0.00584406	0.0332889	0.807872	L-Dopa	--	C9 H11 N O4	2.458	196.062	Organic acids and derivatives	Carboxylic acids and derivatives	Amino acids, peptides, and analogues	59-92-7	HMDB0000181	C00355	ko01100//Metabolic pathways;ko01110//Biosynthesis of secondary metabolites;ko01060//Biosynthesis of plant secondary metabolites;ko01063//Biosynthesis of alkaloids derived from shikimate pathway;ko00350//Tyrosine metabolism;ko04917//Prolactin signaling pathway;ko05012//Parkinson disease;ko05034//Alcoholism;ko05030//Cocaine addiction;ko05031//Amphetamine addiction;ko04728//Dopaminergic synapse	Amino acid metabolism;Chemical structure transformation maps;Endocrine system;Global and overview maps;Nervous system;Neurodegenerative disease;Substance dependence	Human Diseases;Metabolism;Organismal Systems
Com_504_neg	5.27873e+07	7.15995e+07	6.13712e+07	3.3429e+07	4.10807e+07	2.02589e+07	6.19193e+07	3.15895e+07	-0.970943	0.020508	0.0634706	0.803929	Gluconic acid	--	C6 H12 O7	1.389	195.052	Organic acids and derivatives	Hydroxy acids and derivatives	Medium-chain hydroxy acids and derivatives	-	HMDB0303730	-	-	-	-
Com_399_pos	70960.3	71479.6	923059	6.48452e+07	4.27125e+06	3.91542e+07	355166	3.60902e+07	6.66697	0.111506	0.199912	0.803403	PC O-19:2	--	C27 H52 N O7 P	9.451	534.354	--	--	--	--	--	-	-	-	-
Com_955_neg	221429	85690.8	564711	4.37863e+07	3.89091e+07	1.63889e+07	290610	3.30281e+07	6.82847	0.0178525	0.0581305	0.80147	LPI 16:2	--	C25 H45 O12 P	8.097	567.259	--	--	--	--	--	-	-	-	-
Com_106_neg	4.63137e+06	951712	1.45125e+07	1.00811e+08	3.24815e+07	1.51907e+07	6.69852e+06	4.94945e+07	2.88535	0.180988	0.275523	0.801354	LPS 18:2	--	C24 H44 N O9 P	8.821	520.27	--	--	--	--	--	-	-	-	-
Com_587_pos	6.56943e+07	6.68659e+07	6.42301e+07	3.44025e+07	3.91675e+07	3.85526e+07	6.55967e+07	3.73742e+07	-0.811583	7.35e-05	0.0059058	0.800128	Pyridoxamine	--	C8 H12 N2 O2	1.26	169.094	Organoheterocyclic compounds	Pyridines and derivatives	Pyridoxamines	-	HMDB0062696	C00534	ko01100//Metabolic pathways;ko01120//Microbial metabolism in diverse environments;ko04977//Vitamin digestion and absorption;ko00750//Vitamin B6 metabolism	Digestive system;Global and overview maps;Metabolism of cofactors and vitamins	Metabolism;Organismal Systems
Com_448_pos	6.6934e+07	7.86021e+07	7.92867e+07	4.66819e+07	4.42431e+07	4.80452e+07	7.49409e+07	4.63234e+07	-0.694012	0.00233917	0.0220215	0.791679	Creatinine	--	C4 H7 N3 O	1.451	114.066	Organic acids and derivatives	Carboxylic acids and derivatives	Amino acids, peptides, and analogues	60-27-5	HMDB0000562	C00791	ko01100//Metabolic pathways;ko00330//Arginine and proline metabolism	Amino acid metabolism;Global and overview maps	Metabolism
Com_928_neg	3.87745e+06	5.25129e+06	5.17668e+06	3.16928e+07	3.53363e+07	3.0808e+07	4.76848e+06	3.26124e+07	2.77382	4.4e-05	0.00430646	0.785467	Docosatrienoic acid	--	C22 H38 O2	11.216	333.281	Lipids and lipid-like molecules	Fatty Acyls	Fatty acids and conjugates	28845-86-5	HMDB0002823	-	-	-	-
Com_651_pos	4.94176e+07	4.56937e+07	2.59554e+07	7.709e+06	1.74665e+07	6.87349e+06	4.03556e+07	1.0683e+07	-1.91745	0.0209639	0.0642625	0.77751	--	L-Tyrosinemethylester	C10 H13 N O3	2.36	213.123	--	--	--	--	--	-	-	-	-
Com_861_neg	3.26847e+06	3.88972e+06	3.51936e+06	2.83574e+07	2.81566e+07	3.4442e+07	3.55918e+06	3.03187e+07	3.09059	0.000206678	0.0086116	0.777156	all-cis-4,7,10,13,16-Docosapentaenoic acid	--	C22 H34 O2	10.359	329.249	--	--	--	--	--	-	-	-	-
Com_1253_neg	5.54552e+07	6.24975e+07	6.22513e+07	3.15778e+07	4.21162e+07	2.49637e+07	6.0068e+07	3.28859e+07	-0.869128	0.00781349	0.0377769	0.776097	7-hydroxy-4-[(2-pyridylthio)methyl]-2H-chromen-2-one	--	C15 H11 N O3 S	2.47	284.042	--	--	--	--	--	-	-	-	-
Com_3614_pos	7.21837e+07	6.29685e+07	5.93309e+07	2.98859e+07	3.85256e+07	4.13639e+07	6.48277e+07	3.65918e+07	-0.825091	0.00539684	0.032124	0.772304	--	L-arginine	C6 H14 N4 O2	6.581	175.118	Organic acids and derivatives	Carboxylic acids and derivatives	Amino acids, peptides, and analogues	-	HMDB0303361	C00062	ko01100//Metabolic pathways;ko01110//Biosynthesis of secondary metabolites;ko01060//Biosynthesis of plant secondary metabolites;ko01230//Biosynthesis of amino acids;ko02010//ABC transporters;ko00470//D-Amino acid metabolism;ko05230//Central carbon metabolism in cancer;ko01064//Biosynthesis of alkaloids derived from ornithine, lysine and nicotinic acid;ko00330//Arginine and proline metabolism;ko04…	Amino acid metabolism;Biosynthesis of other secondary metabolites;Cancer: overview;Chemical structure transformation maps;Digestive system;Global and overview maps;Infectious disease: parasitic;Membrane transport;Metabolism of other amino acids;Neurodegenerative disease;Signal transduction;Translation	Environmental Information Processing;Genetic Information Processing;Human Diseases;Metabolism;Organismal Systems
Com_410_pos	3.58582e+07	6.95776e+07	6.12374e+06	2.42908e+06	344037	299671	3.71865e+07	1.02426e+06	-5.18212	0.119971	0.209414	0.772146	S-Adenosylmethionine	--	C15 H22 N6 O5 S	1.344	399.143	Nucleosides, nucleotides, and analogues	5'-deoxyribonucleosides	5'-deoxy-5'-thionucleosides	485-80-3	HMDB0001185	C00019	ko01100//Metabolic pathways;ko01110//Biosynthesis of secondary metabolites;ko01060//Biosynthesis of plant secondary metabolites;ko01230//Biosynthesis of amino acids;ko01070//Biosynthesis of plant hormones;ko00330//Arginine and proline metabolism;ko00270//Cysteine and methionine metabolism;ko00261//Monobactam biosynthesis;ko05208//Chemical carcinogenesis - reactive oxygen species;ko04122//Sulfur r…	Amino acid metabolism;Biosynthesis of other secondary metabolites;Cancer: overview;Chemical structure transformation maps;Folding, sorting and degradation;Global and overview maps	Genetic Information Processing;Human Diseases;Metabolism
Com_1190_pos	1.16742e+06	1.19874e+06	1.81109e+06	3.16872e+07	3.54172e+07	2.14871e+07	1.39242e+06	2.95305e+07	4.40654	0.00251145	0.022513	0.770283	2-Arachidonyl glycerol ether	--	C23 H40 O3	9.838	365.303	Lipids and lipid-like molecules	Endocannabinoids	HASH(0x172dce0)	222723-55-9	HMDB0013657	-	-	-	-
Com_526_neg	7.2422e+07	5.88399e+07	5.78649e+07	2.36156e+07	4.29563e+07	3.67186e+07	6.30423e+07	3.44302e+07	-0.872645	0.0179364	0.0582565	0.765034	N1-[4-hydroxy-6-(methoxymethyl)pyrimidin-2-yl]acetamide	--	C8 H11 N3 O3	3.048	196.073	--	--	--	--	--	-	-	-	-
Com_993_pos	5.28624e+07	5.63205e+07	6.06888e+07	2.96754e+07	3.35552e+07	2.92452e+07	5.66239e+07	3.08253e+07	-0.877299	0.000620632	0.014461	0.763545	cis-4-Hydroxy-D-proline	--	C5 H9 N O3	2.803	132.065	Organic acids and derivatives	Carboxylic acids and derivatives	Amino acids, peptides, and analogues	2584-71-6	HMDB0060460	C03440	ko01100//Metabolic pathways;ko00470//D-Amino acid metabolism	Global and overview maps;Metabolism of other amino acids	Metabolism
Com_1607_neg	937699	756200	497433	5.32258e+07	2.77037e+07	1.47744e+07	730444	3.19013e+07	5.4487	0.0508953	0.115788	0.761899	LPG 20:2	--	C26 H49 O9 P	9.676	535.306	--	--	--	--	--	-	-	-	-
Com_741_pos	964788	315968	686941	3.26832e+07	2.96427e+07	2.01678e+07	655899	2.74979e+07	5.3897	0.00206375	0.0213737	0.760731	Homoharringtonine	--	C29 H39 N O9	8.76	546.28	Alkaloids and derivatives	Cephalotaxus alkaloids	HASH(0x190d7d0)	-	HMDB0253207	-	-	-	-
Com_612_pos	3.07182e+06	2.99983e+06	3.9685e+06	4.51887e+07	3.40285e+07	1.70907e+07	3.34672e+06	32102674	3.26187	0.0244956	0.0724244	0.748353	2,4-dihydroxyheptadec-16-en-1-yl acetate	--	C19 H36 O4	8.656	311.257	--	--	--	--	--	-	-	-	-
Com_523_neg	7.08671e+06	1.96702e+07	9.58681e+06	2.43865e+07	3.15655e+07	8.59057e+07	1.21146e+07	4.72859e+07	1.96467	0.150294	0.24189	0.742984	Mestranol	--	C21 H26 O2	8.215	309.175	Lipids and lipid-like molecules	Steroids and steroid derivatives	Estrane steroids	72-33-3	HMDB0015446	-	-	-	-
Com_671_pos	60688.8	78272.4	292351	3.70622e+07	2.99882e+07	1.50697e+07	143771	2.73734e+07	7.57286	0.0136895	0.0502468	0.740725	PC O-22:2	--	C30 H58 N O7 P	10.58	576.4	--	--	--	--	--	-	-	-	-
Com_513_pos	34174.5	35146.5	318000	2.93129e+07	1.61278e+07	2.81444e+07	129107	2.45284e+07	7.56974	0.00442556	0.0290123	0.738509	Docosahexaenoyl Ethanolamide	--	C24 H37 N O2	9.293	372.288	Organic nitrogen compounds	Organonitrogen compounds	Amines	162758-94-3	HMDB0013658	-	-	-	-
Com_872_pos	124503	50048.3	307230	2.78809e+07	2.01756e+07	2.43274e+07	160594	2.4128e+07	7.23114	0.000423267	0.012698	0.737932	LPC 22:4-SN1	--	C30 H54 N O7 P	9.833	572.37	--	--	--	--	--	-	-	-	-
Com_451_pos	321998	372127	1.37333e+06	3.30486e+07	3.05779e+07	1.61591e+07	689152	2.65952e+07	5.2702	0.00799454	0.0382717	0.728955	LPE 18:2	--	C23 H44 N O7 P	9.063	478.291	--	--	--	--	--	-	-	-	-
Com_645_neg	1.59944e+07	9.91219e+06	1.39487e+07	3.86082e+07	3.18645e+07	3.943e+07	1.32851e+07	3.66342e+07	1.46338	0.00145009	0.0181918	0.728933	11β-Prostaglandin E2	--	C20 H32 O5	6.52	351.219	--	--	--	--	--	-	-	-	-
Com_1708_neg	7.66572e+07	7.9774e+07	8.52158e+07	5.12572e+07	6.74018e+07	4.91868e+07	8.0549e+07	5.59486e+07	-0.525764	0.0172635	0.0570381	0.727499	D-(+)-Malic acid	--	C4 H6 O5	3.044	133.015	Organic acids and derivatives	Hydroxy acids and derivatives	Beta hydroxy acids and derivatives	636-61-3	HMDB0031518	C00497	ko01100//Metabolic pathways;ko00650//Butanoate metabolism	Carbohydrate metabolism;Global and overview maps	Metabolism
Com_696_neg	5.88139e+07	5.63392e+07	5.05232e+07	3.25767e+07	3.58355e+07	2.54884e+07	5.52254e+07	3.13002e+07	-0.819161	0.00364705	0.0256433	0.724431	Ornithine	--	C5 H12 N2 O2	1.35	131.083	Organic acids and derivatives	Carboxylic acids and derivatives	Amino acids, peptides, and analogues	348-66-3	HMDB0003374	-	-	-	-
Com_921_neg	4.58138e+07	5.44682e+07	6.72943e+07	3.30261e+07	3.89499e+07	1.70068e+07	5.58587e+07	2.96609e+07	-0.913219	0.0443399	0.106133	0.719781	--	4-Aminobutyric acid	C4 H9 N O2	1.389	102.056	Organic acids and derivatives	Carboxylic acids and derivatives	Amino acids, peptides, and analogues	1956-12-02	HMDB0000112	C00334	ko01100//Metabolic pathways;ko01120//Microbial metabolism in diverse environments;ko04080//Neuroactive ligand-receptor interaction;ko00330//Arginine and proline metabolism;ko00250//Alanine, aspartate and glutamate metabolism;ko04742//Taste transduction;ko00760//Nicotinate and nicotinamide metabolism;ko00410//beta-Alanine metabolism;ko00650//Butanoate metabolism;ko04024//cAMP signaling pathway;ko0…	Amino acid metabolism;Carbohydrate metabolism;Endocrine system;Global and overview maps;Metabolism of cofactors and vitamins;Metabolism of other amino acids;Nervous system;Sensory system;Signal transduction;Signaling molecules and interaction;Substance dependence	Environmental Information Processing;Human Diseases;Metabolism;Organismal Systems
Com_358_neg	5.81223e+07	5.30477e+07	7.40211e+07	1.57474e+07	4.99758e+07	3.56025e+07	6.17303e+07	3.37752e+07	-0.870014	0.0762836	0.153695	0.719069	δ-Gluconic acid δ-lactone	--	C6 H10 O6	2.15	177.041	--	--	--	--	--	-	-	-	-
Com_644_pos	5.49851e+07	6.6067e+07	3.18041e+07	2.15906e+07	2.33309e+07	2.49664e+07	5.09521e+07	2.3296e+07	-1.12906	0.0526007	0.118589	0.716343	Υ-Glutamylcysteine	--	C8 H14 N2 O5 S	1.973	251.069	--	--	--	--	--	-	-	-	-
Com_318_neg	1.09741e+08	1.06046e+08	8.79971e+07	8.49517e+07	7.1714e+07	6.48658e+07	1.01261e+08	7.38438e+07	-0.455535	0.0373758	0.0957807	0.715063	L-Tyrosine methyl ester	--	C10 H13 N O3	7.122	194.083	Organic acids and derivatives	Carboxylic acids and derivatives	Amino acids, peptides, and analogues	1080-06-4	HMDB0029217	-	-	-	-
Com_718_neg	56283.5	81117.5	259135	2.98997e+07	2.79636e+07	1.58312e+07	132179	2.45648e+07	7.53796	0.00515934	0.0312277	0.714247	Cer 22:1;3O/18:1	--	C40 H77 N O4	10.64	634.58	--	--	--	--	--	-	-	-	-
Com_1170_neg	1.324e+08	1.58107e+08	1.12096e+08	109047415	1.17533e+08	8.50673e+07	1.34201e+08	1.03883e+08	-0.369442	0.139723	0.230821	0.714188	D-(-)-Mannitol	--	C6 H14 O6	1.693	181.072	Organic oxygen compounds	Organooxygen compounds	Carbohydrates and carbohydrate conjugates	69-65-8	HMDB0000765	C00392	ko01100//Metabolic pathways;ko02010//ABC transporters;ko00051//Fructose and mannose metabolism	Carbohydrate metabolism;Global and overview maps;Membrane transport	Environmental Information Processing;Metabolism
Com_1080_neg	333093	105196	416994	2.71286e+07	2.89159e+07	1.65708e+07	285094	2.42051e+07	6.40773	0.00342517	0.0250572	0.708341	SMGDG O-16:3_3:0	--	C28 H48 O12 S	8.903	607.291	--	--	--	--	--	-	-	-	-
Com_819_pos	753225	3.86461e+06	1.33186e+06	2.63045e+07	1.98038e+07	2.56405e+07	1.98323e+06	2.39163e+07	3.59207	0.000647876	0.014461	0.703337	C-8 Ceramide-1-phosphate	--	C26 H52 N O6 P	10.115	506.359	--	--	--	--	--	-	-	-	-
Com_726_pos	40590.8	43936.3	214594	3.13246e+07	2.11827e+07	1.68711e+07	99707	2.31261e+07	7.85761	0.00579001	0.0331358	0.702318	PC O-19:3	--	C27 H50 N O7 P	9.058	532.338	--	--	--	--	--	-	-	-	-
Com_2221_neg	105962	61431.8	223074	3.52969e+07	2.47132e+07	1.36502e+07	130156	2.45534e+07	7.55954	0.0174233	0.0572522	0.700702	LPI 14:0	--	C23 H45 O12 P	8.333	543.26	--	--	--	--	--	-	-	-	-
Com_945_neg	196726	237323	1.42601e+06	3.90272e+07	2.61835e+07	1.22852e+07	620021	2.5832e+07	5.3807	0.0310629	0.0848596	0.696208	LPC 19:1	--	C27 H54 N O7 P	9.87	580.364	--	--	--	--	--	-	-	-	-
Com_434_neg	101958	138543	4.10881e+06	1.11534e+07	3.03794e+07	4.05372e+07	1.44977e+06	2.73567e+07	4.238	0.0410759	0.10201	0.69217	LPC 22:5	--	C30 H52 N O7 P	9.09	614.348	--	--	--	--	--	-	-	-	-
Com_211_neg	8.75562e+07	7.75716e+07	1.42625e+08	4.50187e+07	104285169	5.39887e+07	1.02584e+08	6.77642e+07	-0.598212	0.272272	0.365331	0.690892	3-[(methoxycarbonyl)amino]-2,2,3-trimethylbutanoic acid	--	C9 H17 N O4	5.766	202.109	--	--	--	--	--	-	-	-	-
Com_640_neg	4.31072e+07	8.03233e+06	5.68184e+06	7.87312e+07	2.40806e+07	4.43625e+07	1.89405e+07	4.90581e+07	1.37302	0.206959	0.301259	0.690816	3-Phosphoglyceric acid	--	C3 H7 O7 P	1.576	184.986	Organic oxygen compounds	Organooxygen compounds	Carbohydrates and carbohydrate conjugates	3443-58-1	HMDB0060180	C00197	ko01100//Metabolic pathways;ko01110//Biosynthesis of secondary metabolites;ko01120//Microbial metabolism in diverse environments;ko01060//Biosynthesis of plant secondary metabolites;ko01230//Biosynthesis of amino acids;ko01061//Biosynthesis of phenylpropanoids;ko01063//Biosynthesis of alkaloids derived from shikimate pathway;ko01200//Carbon metabolism;ko05230//Central carbon metabolism in cancer;…	Amino acid metabolism;Cancer: overview;Carbohydrate metabolism;Chemical structure transformation maps;Endocrine system;Global and overview maps;Lipid metabolism	Human Diseases;Metabolism;Organismal Systems
Com_1579_neg	77099.7	78178.1	198548	4.14802e+07	2.69768e+07	9.74772e+06	117942	2.60682e+07	7.78807	0.0473748	0.111383	0.69035	LPI 22:3	--	C31 H55 O12 P	10.085	649.338	--	--	--	--	--	-	-	-	-
Com_718_pos	4.92664e+07	5.31214e+07	5.81259e+07	3.20366e+07	3.62273e+07	2.80021e+07	5.35046e+07	3.20887e+07	-0.737598	0.00359448	0.0254326	0.689951	N-(2-Furoyl)glycine	--	C7 H7 N O4	1.355	170.042	Organic acids and derivatives	Carboxylic acids and derivatives	Amino acids, peptides, and analogues	5657-19-2	HMDB0000439	-	-	-	-
Com_515_neg	1.64767e+08	1.12853e+08	1.21299e+08	8.87046e+07	105110788	108453460	1.32973e+08	1.00756e+08	-0.400262	0.134384	0.22514	0.686777	2-Aminopimelic acid	--	C7 H13 N O4	2.774	174.078	Organic acids and derivatives	Carboxylic acids and derivatives	Amino acids, peptides, and analogues	3721-85-5	HMDB0034252	-	-	-	-
Com_441_pos	6.95044e+06	1.00781e+07	1.64532e+07	4.66741e+07	2.41248e+07	3.22029e+07	1.11606e+07	3.43339e+07	1.62122	0.0318365	0.0861998	0.684772	N-[2-chloro-6-(trifluoromethoxy)phenyl]-2,2-dimethylpropanamide	--	C12 H13 Cl F3 N O2	1.313	296.065	--	--	--	--	--	-	-	-	-
Com_194_pos	4.07591e+08	4.70185e+08	8.7899e+07	2.07331e+08	2.59668e+08	2.87792e+08	3.21892e+08	2.51597e+08	-0.355462	0.591574	0.660567	0.683802	--	D-Phenylalanine	C9 H11 N O2	5.211	166.086	Organic acids and derivatives	Carboxylic acids and derivatives	Amino acids, peptides, and analogues	-	HMDB0250791	C02265	ko01100//Metabolic pathways;ko00470//D-Amino acid metabolism;ko04742//Taste transduction;ko00360//Phenylalanine metabolism	Amino acid metabolism;Global and overview maps;Metabolism of other amino acids;Sensory system	Metabolism;Organismal Systems
Com_93_neg	105445967	2.17498e+08	2.52121e+08	3.59633e+08	2.60911e+08	1.39697e+08	1.91688e+08	2.53414e+08	0.402732	0.470299	0.549985	0.683092	--	Asaraldehyde	C10 H12 O4	6.538	195.067	Benzenoids	Benzene and substituted derivatives	Benzoyl derivatives	4460-86-0	HMDB0029648	-	-	-	-
Com_796_neg	5.06226e+06	6.57593e+06	3.37609e+06	3.43576e+07	2.60981e+07	2.0331e+07	5.00476e+06	2.69289e+07	2.42778	0.00628615	0.0345175	0.681233	LPG 16:0	--	C22 H45 O9 P	9.244	483.274	--	--	--	--	--	-	-	-	-
Com_827_pos	132669	82049.7	1.1251e+06	2.43749e+07	2.10532e+07	1.72891e+07	446607	20905720	5.54875	0.00059333	0.014461	0.673035	LPC 16:3-SN1	--	C24 H44 N O7 P	8.168	490.291	--	--	--	--	--	-	-	-	-
Com_521_neg	7.21713e+07	6.624e+07	6.39603e+07	5.03283e+07	4.83505e+07	3.99402e+07	6.74572e+07	4.62063e+07	-0.545881	0.00612389	0.034361	0.670955	Ethylmalonic acid	--	C5 H8 O4	5.102	131.035	Lipids and lipid-like molecules	Fatty Acyls	Fatty acids and conjugates	601-75-2	HMDB0000622	-	-	-	-
Com_401_neg	53575.4	73697.2	3.26462e+06	86882.9	901571	1.20932e+08	1.13063e+06	4.06401e+07	5.1677	0.38092	0.463782	0.67026	PA 6:0_20:5	--	C29 H47 O8 P	7.816	553.287	--	--	--	--	--	-	-	-	-
Com_2839_neg	39143079	7.37499e+07	4.47971e+07	3.11221e+07	2.13156e+07	2.86131e+07	5.25634e+07	2.70169e+07	-0.960194	0.0830783	0.163397	0.670147	Norleucine	--	C6 H13 N O2	1.631	130.088	Organic acids and derivatives	Carboxylic acids and derivatives	Amino acids, peptides, and analogues	-	HMDB0251526	-	-	-	-
Com_463_neg	5.80255e+07	88587978	7.03156e+07	1.24685e+08	1.00625e+08	8.05208e+07	7.23097e+07	1.01944e+08	0.49551	0.129385	0.219379	0.666146	--	Tetrahydrocorticosterone	C21 H34 O4	10.648	349.237	Lipids and lipid-like molecules	Steroids and steroid derivatives	Hydroxysteroids	600-63-5	HMDB0000449	C05476	ko00140//Steroid hormone biosynthesis	Lipid metabolism	Metabolism
Com_823_pos	138851	173961	581281	2.91792e+07	2.7382e+07	1.13736e+07	298031	2.26449e+07	6.24758	0.0168558	0.0565503	0.661872	Orlistat	--	C29 H53 N O5	9.679	534.354	Organic acids and derivatives	Carboxylic acids and derivatives	Amino acids, peptides, and analogues	96829-58-2	HMDB0015215	-	-	-	-
Com_341_neg	6.11244e+07	6.20097e+07	1.06809e+08	5.40365e+07	5.65356e+07	3.43538e+07	7.66476e+07	4.83086e+07	-0.665961	0.163651	0.256417	0.657794	2'-Deoxyuridine	--	C9 H12 N2 O5	3.125	263.045	Nucleosides, nucleotides, and analogues	Pyrimidine nucleosides	Pyrimidine 2'-deoxyribonucleosides	951-78-0	HMDB0000012	C00526	ko01100//Metabolic pathways;ko02010//ABC transporters;ko00240//Pyrimidine metabolism	Global and overview maps;Membrane transport;Nucleotide metabolism	Environmental Information Processing;Metabolism
Com_379_pos	7.87342e+06	1.53832e+07	4.70631e+06	2.46426e+07	2.01778e+07	5.94598e+07	9.32099e+06	3.47601e+07	1.89888	0.118094	0.207424	0.656874	LPE 16:0	--	C21 H44 N O7 P	9.476	454.291	--	--	--	--	--	-	-	-	-
Com_1402_neg	1.43745e+06	599633	1.02984e+06	2.20704e+07	2.55851e+07	1.58375e+07	1.02231e+06	2.11643e+07	4.37173	0.00214382	0.0216002	0.652974	LPA 22:6	--	C25 H39 O7 P	8.864	481.237	--	--	--	--	--	-	-	-	-
Com_1578_neg	279090	418439	1.77895e+06	2.85789e+07	2.11644e+07	1.31795e+07	825494	2.09743e+07	4.66722	0.0107776	0.0446584	0.644668	LPC 17:0	--	C25 H52 N O7 P	9.556	554.348	--	--	--	--	--	-	-	-	-
Com_1391_pos	2.16554e+07	7.26027e+07	2.32816e+07	8.08967e+06	1.51699e+07	1.50677e+07	3.91799e+07	1.27757e+07	-1.61671	0.192841	0.287726	0.635662	Melatonin	--	C13 H16 N2 O2	5.058	232.154	Organoheterocyclic compounds	Indoles and derivatives	Indoles	73-31-4	HMDB0001389	C01598	ko01100//Metabolic pathways;ko01110//Biosynthesis of secondary metabolites;ko04080//Neuroactive ligand-receptor interaction;ko00380//Tryptophan metabolism;ko04713//Circadian entrainment	Amino acid metabolism;Environmental adaptation;Global and overview maps;Signaling molecules and interaction	Environmental Information Processing;Metabolism;Organismal Systems
Com_815_pos	2.65768e+06	4.36276e+06	1.63497e+06	2.57829e+07	1.35745e+07	2.45476e+07	2.88514e+06	2.13017e+07	2.88426	0.00966299	0.0423115	0.634341	LPC O-16:1	--	C24 H50 N O6 P	9.925	480.343	--	--	--	--	--	-	-	-	-
Com_1540_neg	3.63316e+07	4.19806e+07	5.8526e+07	2.26827e+07	3.32615e+07	1.85419e+07	4.56127e+07	2.48287e+07	-0.877426	0.0596022	0.128947	0.630769	--	alpha-Ketoglutaric acid	C5 H6 O5	2.02	145.015	Organic acids and derivatives	Keto acids and derivatives	Gamma-keto acids and derivatives	328-50-7	HMDB0000208	C00026	ko01100//Metabolic pathways;ko01110//Biosynthesis of secondary metabolites;ko01120//Microbial metabolism in diverse environments;ko01060//Biosynthesis of plant secondary metabolites;ko01230//Biosynthesis of amino acids;ko01061//Biosynthesis of phenylpropanoids;ko01210//2-Oxocarboxylic acid metabolism;ko00470//D-Amino acid metabolism;ko01063//Biosynthesis of alkaloids derived from shikimate pathwa…	Amino acid metabolism;Cancer: overview;Carbohydrate metabolism;Chemical structure transformation maps;Digestive system;Endocrine system;Excretory system;Global and overview maps;Metabolism of other amino acids;Nervous system;Signal transduction	Environmental Information Processing;Human Diseases;Metabolism;Organismal Systems
Com_1371_neg	2.17171e+06	1.8132e+06	2.50571e+06	2.54458e+07	2.64218e+07	1.34019e+07	2.16354e+06	2.17565e+07	3.32998	0.00948719	0.0420722	0.628409	3-Phosphonopropionic acid	--	C3 H7 O5 P	9.306	152.996	--	--	--	--	--	-	-	-	-
Com_1122_pos	4.05106e+06	1.80318e+07	1.42508e+07	5.05771e+07	3.72785e+07	1.94046e+07	1.21112e+07	3.57534e+07	1.56174	0.0763013	0.153695	0.628233	Lithocholic acid	--	C24 H40 O3	10.856	359.293	Lipids and lipid-like molecules	Steroids and steroid derivatives	Bile acids, alcohols and derivatives	434-13-9	HMDB0000761	C03990	ko04976//Bile secretion;ko00121//Secondary bile acid biosynthesis	Digestive system;Lipid metabolism	Metabolism;Organismal Systems
Com_418_pos	451177	374679	1.28721e+06	2.5146e+07	2.09991e+07	1.26871e+07	704354	1.96107e+07	4.7992	0.00676713	0.0355749	0.62815	LPE 24:6	--	C29 H48 N O7 P	9.465	554.322	--	--	--	--	--	-	-	-	-
Com_1366_neg	2.24881e+06	1.87963e+06	2.50571e+06	2.54458e+07	2.64218e+07	1.34019e+07	2.21138e+06	2.17565e+07	3.29842	0.00956165	0.0421012	0.627516	--	3-Methyl-2-oxobutanoic acid	C5 H8 O3	9.305	152.996	Lipids and lipid-like molecules	Fatty Acyls	Fatty acid esters	556-24-1	HMDB0030027	C00141	ko01100//Metabolic pathways;ko01110//Biosynthesis of secondary metabolites;ko01230//Biosynthesis of amino acids;ko01210//2-Oxocarboxylic acid metabolism;ko00290//Valine, leucine and isoleucine biosynthesis;ko00770//Pantothenate and CoA biosynthesis;ko00280//Valine, leucine and isoleucine degradation	Amino acid metabolism;Global and overview maps;Metabolism of cofactors and vitamins	Metabolism
Com_569_neg	5.41602e+07	5.24684e+07	5.50266e+07	3.54056e+07	4.24424e+07	3.0349e+07	5.38851e+07	3.60657e+07	-0.579259	0.00765744	0.0374549	0.624619	--	4-Hydroxyisoleucine	C6 H13 N O3	5.105	146.083	--	--	--	--	--	-	-	-	-
Com_732_neg	220896	192903	617699	2.74639e+07	2.11825e+07	1.06359e+07	343833	1.97608e+07	5.84479	0.0167707	0.0565503	0.622774	LPE 14:0	--	C19 H40 N O7 P	8.389	424.248	--	--	--	--	--	-	-	-	-
Com_207_neg	4.48976e+07	7.16777e+07	5.49739e+06	1.50228e+07	7.56372e+06	1.46345e+07	4.06909e+07	1.2407e+07	-1.71355	0.218066	0.31172	0.619804	--	Gly-Phe	C11 H14 N2 O3	5.277	221.094	Organic acids and derivatives	Carboxylic acids and derivatives	Amino acids, peptides, and analogues	-	HMDB0028848	-	-	-	-
Com_1871_neg	590647	826621	5.43308e+06	2.27555e+07	1.31102e+07	2.3178e+07	2.28345e+06	1.96812e+07	3.10753	0.00882989	0.0403806	0.617136	LPC 17:1	--	C25 H50 N O7 P	9.311	552.332	--	--	--	--	--	-	-	-	-
Com_3267_neg	1.65523e+08	1.63556e+08	1.07258e+08	1.40031e+08	9.81728e+07	1.03057e+08	1.45446e+08	1.13754e+08	-0.35457	0.244149	0.340567	0.614317	UDP-N-acetylglucosamine	--	C17 H27 N3 O17 P2	2.153	606.076	Nucleosides, nucleotides, and analogues	Pyrimidine nucleotides	Pyrimidine nucleotide sugars	528-04-1	HMDB0000290	C00043	ko01100//Metabolic pathways;ko00520//Amino sugar and nucleotide sugar metabolism;ko05415//Diabetic cardiomyopathy;ko00524//Neomycin, kanamycin and gentamicin biosynthesis;ko04931//Insulin resistance	Biosynthesis of other secondary metabolites;Carbohydrate metabolism;Cardiovascular disease;Endocrine and metabolic disease;Global and overview maps	Human Diseases;Metabolism
Com_1210_neg	508767	510142	2.12135e+06	1.97437e+07	2.43932e+07	1.35143e+07	1.04675e+06	1.92171e+07	4.19839	0.00473091	0.0299014	0.61089	Lauric acid ethyl ester	--	C14 H28 O2	8.428	227.202	Lipids and lipid-like molecules	Fatty Acyls	Fatty acid esters	106-33-2	HMDB0033788	-	-	-	-
Com_1074_neg	1.33756e+07	2.04441e+07	8.39743e+07	1.00804e+08	8.39931e+07	3.5988e+07	3.92647e+07	7.35952e+07	0.90638	0.311804	0.402099	0.607541	D-Mannose 6-phosphate	--	C6 H13 O9 P	1.445	259.023	Organic oxygen compounds	Organooxygen compounds	Carbohydrates and carbohydrate conjugates	-	HMDB0304312	C00275	ko01100//Metabolic pathways;ko01110//Biosynthesis of secondary metabolites;ko00520//Amino sugar and nucleotide sugar metabolism;ko00051//Fructose and mannose metabolism;ko04142//Lysosome	Carbohydrate metabolism;Global and overview maps;Transport and catabolism	Cellular Processes;Metabolism
Com_3715_neg	3.6613e+07	3.96094e+07	3.49569e+07	1.96907e+07	2.49114e+07	1.77328e+07	3.70598e+07	2.07783e+07	-0.834774	0.00303647	0.0245339	0.605192	--	D-glutamine	C5 H10 N2 O3	1.835	145.062	Organic acids and derivatives	Carboxylic acids and derivatives	Amino acids, peptides, and analogues	5959-95-5	HMDB0003423	C00819	ko01100//Metabolic pathways;ko00470//D-Amino acid metabolism	Global and overview maps;Metabolism of other amino acids	Metabolism
Com_3316_neg	6.14874e+07	8.58523e+07	7.03396e+07	5.41974e+07	4.58421e+07	5.70819e+07	7.25598e+07	5.23738e+07	-0.470324	0.0624835	0.133223	0.603019	4-Acetylbutyric acid	--	C6 H10 O3	1.024	129.056	Lipids and lipid-like molecules	Fatty Acyls	Fatty acids and conjugates	3128-06-01	HMDB0061881	-	-	-	-
Com_998_pos	1.08032e+07	2.05735e+07	1.09578e+07	3.00675e+07	3.34019e+07	3.22638e+07	1.41115e+07	3.19111e+07	1.17718	0.00620371	0.0344651	0.602818	1-[4-(1-adamantyl)phenoxy]-3-piperidinopropan-2-ol hydrochloride	--	C24 H35 N O2	10.255	370.276	--	--	--	--	--	-	-	-	-
Com_212_pos	7.39203e+07	1.19549e+08	2.24657e+08	1.1548e+08	8.16035e+07	1.00939e+08	1.39376e+08	9.93407e+07	-0.488521	0.430419	0.512405	0.600778	Agmatine	--	C5 H14 N4	1.293	131.129	Organic nitrogen compounds	Organonitrogen compounds	Guanidines	-	HMDB0246298	C00179	ko01100//Metabolic pathways;ko00330//Arginine and proline metabolism	Amino acid metabolism;Global and overview maps	Metabolism
Com_94_pos	7.39203e+07	1.19549e+08	2.24657e+08	1.1548e+08	8.16035e+07	1.00939e+08	1.39376e+08	9.93407e+07	-0.488521	0.430419	0.512405	0.600778	3-Octanol	--	C8 H18 O	1.312	131.129	Lipids and lipid-like molecules	Fatty Acyls	Fatty alcohols	22658-92-0	HMDB0030070	-	-	-	-
Com_467_pos	45022.9	45892.4	51330	2.51541e+07	3.35434e+07	5.98326e+06	47415.1	2.15602e+07	8.82881	0.0577273	0.125981	0.599673	DGDG O-15:0_22:5	--	C52 H90 O14	8.687	961.621	--	--	--	--	--	-	-	-	-
Com_881_neg	5.25549e+07	5.69206e+07	5.71817e+07	3.75994e+07	4.61149e+07	3.37989e+07	5.55524e+07	3.91711e+07	-0.504061	0.0141502	0.0515765	0.597369	N-Acetyl-D-alloisoleucine	--	C8 H15 N O3	5.666	172.098	--	--	--	--	--	-	-	-	-
Com_268_pos	1.88539e+07	6.01741e+07	1.75182e+07	3.96187e+07	4.68596e+07	9.7902e+07	3.2182e+07	6.14601e+07	0.933394	0.273297	0.365805	0.597228	SPB 22:0;2O	--	C22 H47 N O2	9.015	358.366	--	--	--	--	--	-	-	-	-
Com_119_neg	1.72566e+08	1.64906e+08	1.83644e+08	2.62952e+08	247766249	1.31016e+08	1.73705e+08	2.13911e+08	0.30037	0.392965	0.475872	0.593489	Vanillin	--	C8 H8 O3	5.583	151.04	Benzenoids	Phenols	Methoxyphenols	-	HMDB0245834	C00755	ko01100//Metabolic pathways;ko01110//Biosynthesis of secondary metabolites;ko01120//Microbial metabolism in diverse environments;ko01061//Biosynthesis of phenylpropanoids;ko01063//Biosynthesis of alkaloids derived from shikimate pathway	Chemical structure transformation maps;Global and overview maps	Metabolism
Com_431_neg	3.6842e+07	2.82625e+07	3.78704e+07	4.37291e+07	48379466	6.87638e+07	3.4325e+07	5.36241e+07	0.643623	0.0799159	0.159125	0.591876	--	N-lactoyl-phenylalanine	C12 H15 N O4	5.032	236.093	Organic acids and derivatives	Carboxylic acids and derivatives	Amino acids, peptides, and analogues	183241-73-8	HMDB0062175	-	-	-	-
Com_2906_neg	715265	237009	603111	2.3542e+07	2.27181e+07	8.89171e+06	518462	1.83839e+07	5.14806	0.0198129	0.0620016	0.587879	PI 2:0_18:3	--	C29 H49 O13 P	7.173	635.286	--	--	--	--	--	-	-	-	-
Com_2046_neg	2.42365e+07	3.82598e+07	2.91022e+07	1.6336e+07	1.55072e+07	1.00379e+07	3.05328e+07	1.39604e+07	-1.12902	0.0220918	0.0666307	0.587262	3-Methylglutaric acid	--	C6 H10 O4	3.587	145.051	Lipids and lipid-like molecules	Fatty Acyls	Fatty acids and conjugates	626-51-7	HMDB0000752	-	-	-	-
Com_4789_pos	2.12707e+07	2.39492e+07	2.08932e+07	6.96519e+06	8.98409e+06	5.27637e+06	2.20377e+07	7.07522e+06	-1.63913	0.000484609	0.0135734	0.583569	--	Ala-trp	C14 H17 N3 O3	5.227	314.09	Organic acids and derivatives	Carboxylic acids and derivatives	Amino acids, peptides, and analogues	16305-75-2	HMDB0013209	-	-	-	-
Com_24_neg	9.60748e+07	9.08699e+07	8.59624e+07	7.61638e+07	5.96769e+07	7.79437e+07	9.0969e+07	7.12614e+07	-0.352254	0.0388277	0.0980498	0.582764	D-(-)-Fructose	--	C6 H12 O6	1.378	179.057	Organic oxygen compounds	Organooxygen compounds	Carbohydrates and carbohydrate conjugates	53188-23-1	HMDB0000660	C02336	ko00520//Amino sugar and nucleotide sugar metabolism	Carbohydrate metabolism	Metabolism
Com_1930_neg	225364	146891	529776	1.49266e+07	2.03138e+07	1.36782e+07	300677	1.63062e+07	5.76106	0.00142358	0.01804	0.582591	LPS 17:1	--	C23 H44 N O9 P	9.078	508.269	--	--	--	--	--	-	-	-	-
Com_687_neg	351371	142501	283052	5.02033e+07	1.52837e+07	3.50625e+06	258975	2.29978e+07	6.47254	0.180181	0.274784	0.58142	LPG 20:4	--	C26 H45 O9 P	8.672	531.274	--	--	--	--	--	-	-	-	-
Com_4103_pos	5.40046e+07	5.14551e+07	1.77145e+07	2.15491e+07	1.55597e+07	1.97805e+07	4.1058e+07	1.89631e+07	-1.11447	0.135169	0.225783	0.576496	PC 17:1_17:2	--	C42 H78 N O8 P	10.691	756.55	--	--	--	--	--	-	-	-	-
Com_756_pos	86311.7	107191	759073	2.23309e+07	1.65147e+07	9.79605e+06	317525	1.62139e+07	5.67422	0.0118642	0.0471633	0.570975	LPE 17:1	--	C22 H44 N O7 P	9.087	466.291	--	--	--	--	--	-	-	-	-
Com_1182_neg	34039.1	34133.7	395668	1.53081e+07	1.37134e+07	1.41388e+07	154614	1.43868e+07	6.53993	8.48e-06	0.00227198	0.568418	Cer 20:1;3O/16:1	--	C36 H69 N O4	9.826	578.517	--	--	--	--	--	-	-	-	-
Com_709_pos	3.42685e+06	6.72972e+06	1.93408e+06	2.9798e+07	1.42963e+07	1.59471e+07	4.03021e+06	2.00138e+07	2.31207	0.035369	0.0921068	0.562056	LPC O-18:0	--	C26 H56 N O6 P	10.935	510.39	--	--	--	--	--	-	-	-	-
Com_637_pos	4.89392e+07	4.63383e+07	2.1699e+07	2.47497e+07	1.8811e+07	1.55773e+07	3.89922e+07	1.97127e+07	-0.98406	0.101107	0.188211	0.559894	Glycylproline	--	C7 H12 N2 O3	1.739	173.092	Organic acids and derivatives	Carboxylic acids and derivatives	Amino acids, peptides, and analogues	704-15-4	HMDB0000721	-	-	-	-
Com_1675_neg	115086	58566.9	898530	1.79627e+07	1.57427e+07	1.04773e+07	357395	1.47276e+07	5.36486	0.00301482	0.0245339	0.554414	LPC 16:3	--	C24 H44 N O7 P	8.154	534.285	--	--	--	--	--	-	-	-	-
Com_453_neg	9.20199e+06	1.42189e+07	4.5783e+06	9.88476e+06	1.5513e+07	7.70712e+07	9.33305e+06	3.41563e+07	1.87173	0.316423	0.406829	0.552285	LPS 16:0	--	C22 H44 N O9 P	9.294	496.269	--	--	--	--	--	-	-	-	-
Com_2454_neg	8.96679e+07	1.10738e+08	9.09279e+07	8.7326e+07	7.82961e+07	7.39352e+07	9.71111e+07	7.98525e+07	-0.282299	0.0936848	0.178033	0.54821	--	acetoacetate	C4 H6 O3	1.055	101.025	Organic acids and derivatives	Keto acids and derivatives	Short-chain keto acids and derivatives	-	HMDB0304256	C00164	ko01100//Metabolic pathways;ko01120//Microbial metabolism in diverse environments;ko00350//Tyrosine metabolism;ko00310//Lysine degradation;ko00650//Butanoate metabolism;ko00280//Valine, leucine and isoleucine degradation	Amino acid metabolism;Carbohydrate metabolism;Global and overview maps	Metabolism
Com_2366_neg	3.22154e+07	3.64693e+07	2.8725e+07	1.92352e+07	2.10262e+07	1.65074e+07	3.24699e+07	1.89229e+07	-0.778968	0.00643588	0.0347816	0.544023	--	2-Hydroxybutyric acid	C4 H8 O3	3.081	103.041	Organic acids and derivatives	Hydroxy acids and derivatives	Alpha hydroxy acids and derivatives	3347-90-8	HMDB0000008	C05984	ko00640//Propanoate metabolism	Carbohydrate metabolism	Metabolism
Com_1643_pos	844904	7.31708e+06	3.32052e+06	1.8383e+07	7.00773e+06	3.82528e+07	3.8275e+06	2.12145e+07	2.47058	0.135612	0.225916	0.541655	3-(2,3-dihydro-1H-indol-1-yl)-2-[(2-furylmethyl)sulfonyl]acrylonitrile	--	C16 H14 N2 O3 S	1.48	315.078	--	--	--	--	--	-	-	-	-
Com_173_neg	9.41902e+07	1.07907e+08	1.05571e+08	9.24316e+07	9.54914e+07	6.74025e+07	1.02556e+08	8.51085e+07	-0.269035	0.151344	0.243079	0.540562	Azelaic acid	--	C9 H16 O4	5.899	187.098	Lipids and lipid-like molecules	Fatty Acyls	Fatty acids and conjugates	123-99-9	HMDB0000784	-	-	-	-
Com_457_pos	5.37352e+06	8.27047e+06	9.16569e+06	3.88196e+07	1.6955e+07	1.65036e+07	7.60322e+06	2.40927e+07	1.66391	0.0913741	0.175569	0.538581	1-Palmitoylglycerol	--	C19 H38 O4	9.827	313.272	Lipids and lipid-like molecules	Glycerolipids	Monoradylglycerols	-	HMDB0245964	-	-	-	-
Com_1041_pos	5.93128e+06	9.86898e+06	3.10001e+06	2.02185e+07	1.49934e+07	2.48729e+07	6.30009e+06	2.00283e+07	1.66859	0.0166246	0.0563335	0.535967	LPC O-20:4	--	C28 H52 N O6 P	10.291	530.356	--	--	--	--	--	-	-	-	-
Com_3107_neg	64305.4	72853.3	295259	1.35129e+07	9.09482e+06	1.50194e+07	144139	1.25424e+07	6.4432	0.00223051	0.0219436	0.528651	PE O-16:3_2:0	--	C23 H42 N O7 P	8.153	474.264	--	--	--	--	--	-	-	-	-
Com_3170_pos	237659	89794.3	655118	1.33155e+07	1.57905e+07	1.06285e+07	327524	1.32448e+07	5.33768	0.000999843	0.0159274	0.526647	LPC O-18:3	--	C26 H50 N O6 P	9.769	504.341	--	--	--	--	--	-	-	-	-
Com_1207_pos	74366.9	81934.7	102841	549925	2.12645e+07	3.15646e+07	86380.8	1.7793e+07	7.68638	0.124157	0.214064	0.521751	PC O-34:1	--	C42 H84 N O7 P	9.434	746.603	--	--	--	--	--	-	-	-	-
Com_2027_neg	1.60717e+07	2.31909e+07	2.30053e+07	8.96323e+06	1.06887e+07	4.85757e+06	2.0756e+07	8.16983e+06	-1.34515	0.0124253	0.0484065	0.521357	Argininosuccinic acid	--	C10 H18 N4 O6	1.392	289.116	Organic acids and derivatives	Carboxylic acids and derivatives	Amino acids, peptides, and analogues	2387-71-5	HMDB0000052	C03406	ko01100//Metabolic pathways;ko01110//Biosynthesis of secondary metabolites;ko01230//Biosynthesis of amino acids;ko00250//Alanine, aspartate and glutamate metabolism;ko00220//Arginine biosynthesis	Amino acid metabolism;Global and overview maps	Metabolism
Com_1998_neg	5.04768e+07	4.60322e+07	3.43091e+07	3.177e+07	2.54115e+07	2.82681e+07	4.3606e+07	2.84832e+07	-0.614416	0.0428032	0.103889	0.520965	4-Acetamidobutanoic acid	--	C6 H11 N O3	3.741	144.067	Organic acids and derivatives	Carboxylic acids and derivatives	Amino acids, peptides, and analogues	3025-96-5	HMDB0003681	C02946	ko01100//Metabolic pathways;ko00330//Arginine and proline metabolism	Amino acid metabolism;Global and overview maps	Metabolism
Com_2066_neg	2.26986e+07	4.12172e+07	4.1556e+07	1.8976e+07	2.07523e+07	2.1259e+07	3.51573e+07	2.03291e+07	-0.790274	0.0771967	0.155083	0.520913	O-Succinyl-L-homoserine	--	C8 H13 N O6	3.135	218.068	Organic acids and derivatives	Carboxylic acids and derivatives	Amino acids, peptides, and analogues	-	HMDB0255868	C01118	ko01100//Metabolic pathways;ko01110//Biosynthesis of secondary metabolites;ko01230//Biosynthesis of amino acids;ko00270//Cysteine and methionine metabolism;ko00920//Sulfur metabolism	Amino acid metabolism;Energy metabolism;Global and overview maps	Metabolism
Com_9796_neg	3.33377e+07	3.25099e+07	2.88709e+07	1.96204e+07	2.03226e+07	1.79612e+07	3.15728e+07	1.93014e+07	-0.709976	0.00134476	0.0176138	0.520902	Paracetamol	--	C8 H9 N O2	3.037	150.057	Benzenoids	Phenols	1-hydroxy-2-unsubstituted benzenoids	103-90-2	HMDB0001859	C06804	ko04976//Bile secretion	Digestive system	Organismal Systems
Com_252_pos	4.81924e+07	3.32911e+07	5.80475e+06	6.24337e+06	4.39455e+06	1.57689e+07	2.90961e+07	8.80228e+06	-1.72487	0.190932	0.285826	0.516185	Gly-Tyr	--	C11 H14 N2 O4	4.16	239.102	Organic acids and derivatives	Carboxylic acids and derivatives	Amino acids, peptides, and analogues	-	HMDB0304778	-	-	-	-
Com_5878_neg	2.89281e+07	2.7482e+07	3.07376e+07	1.54175e+07	2.14884e+07	14184610	2.90492e+07	1.70302e+07	-0.770408	0.00796413	0.0382075	0.512707	--	L-Glutamate	C5 H9 N O4	2.482	146.046	Organic acids and derivatives	Carboxylic acids and derivatives	Amino acids, peptides, and analogues	-	HMDB0060475	C00025	ko01100//Metabolic pathways;ko01110//Biosynthesis of secondary metabolites;ko01120//Microbial metabolism in diverse environments;ko01060//Biosynthesis of plant secondary metabolites;ko01230//Biosynthesis of amino acids;ko02010//ABC transporters;ko01210//2-Oxocarboxylic acid metabolism;ko00470//D-Amino acid metabolism;ko01200//Carbon metabolism;ko05230//Central carbon metabolism in cancer;ko01064/…	Amino acid metabolism;Biosynthesis of other secondary metabolites;Cancer: overview;Carbohydrate metabolism;Cell growth and death;Cellular community - eukaryotes;Chemical structure transformation maps;Digestive system;Energy metabolism;Environmental adaptation;Excretory system;Global and overview maps;Membrane transport;Metabolism of cofactors and vitamins;Metabolism of other amino acids;Nervous s…	Cellular Processes;Environmental Information Processing;Genetic Information Processing;Human Diseases;Metabolism;Organismal Systems
Com_151_pos	8.24607e+07	1.61845e+08	1.25441e+08	1.62366e+08	1.212e+08	1.64754e+08	1.23249e+08	1.4944e+08	0.277994	0.386129	0.468856	0.51099	Hexadecanamide	--	C16 H33 N O	9.794	256.262	Lipids and lipid-like molecules	Fatty Acyls	Fatty amides	629-54-9	HMDB0012273	-	-	-	-
Com_1395_neg	471883	315942	1.03968e+06	1.49677e+07	1.42838e+07	9.1985e+06	609167	1.28167e+07	4.39504	0.00264079	0.0232101	0.510214	LPE 22:4	--	C27 H48 N O7 P	9.684	528.311	--	--	--	--	--	-	-	-	-
Com_535_pos	4.20194e+06	9.31487e+06	9.31422e+06	2.58242e+07	1.92576e+07	1.64792e+07	7.61034e+06	2.05204e+07	1.43102	0.0165532	0.0562609	0.509305	SPB 16:1;2O	--	C16 H33 N O2	6.914	272.258	--	--	--	--	--	-	-	-	-
Com_1052_neg	2.91764e+07	2.75505e+07	1.44817e+07	1.04168e+07	1.23979e+07	8.05059e+06	2.37362e+07	1.02884e+07	-1.20607	0.0492467	0.11353	0.50097	Acetyl-N-formyl-5-methoxykynurenamine	--	C13 H16 N2 O4	5.561	263.104	Organic oxygen compounds	Organooxygen compounds	Carbonyl compounds	52450-38-1	HMDB0004259	C05642	ko00380//Tryptophan metabolism	Amino acid metabolism	Metabolism
Com_552_neg	5.49707e+07	5.53349e+07	5.31438e+07	4.55962e+07	4.27265e+07	4.07787e+07	5.44831e+07	4.30338e+07	-0.34034	0.00181148	0.0201774	0.499444	D-(+)-Galactose	--	C6 H12 O6	2.035	225.063	Organic oxygen compounds	Organooxygen compounds	Carbohydrates and carbohydrate conjugates	3646-73-9	HMDB0000143	C00984	ko01100//Metabolic pathways;ko00520//Amino sugar and nucleotide sugar metabolism;ko00052//Galactose metabolism	Carbohydrate metabolism;Global and overview maps	Metabolism
Com_865_neg	7.50985e+07	1.00497e+08	4.05333e+07	6.71041e+07	9.69536e+07	1.27714e+08	7.20429e+07	9.72573e+07	0.43295	0.364362	0.449706	0.499336	--	L-Malate	C4 H6 O5	2.023	133.015	Organic acids and derivatives	Hydroxy acids and derivatives	Beta hydroxy acids and derivatives	97-67-6	HMDB0000156	C00149	ko01100//Metabolic pathways;ko01110//Biosynthesis of secondary metabolites;ko01120//Microbial metabolism in diverse environments;ko01060//Biosynthesis of plant secondary metabolites;ko01061//Biosynthesis of phenylpropanoids;ko01063//Biosynthesis of alkaloids derived from shikimate pathway;ko01200//Carbon metabolism;ko05230//Central carbon metabolism in cancer;ko01070//Biosynthesis of plant hormon…	Cancer: overview;Cancer: specific types;Carbohydrate metabolism;Chemical structure transformation maps;Endocrine system;Excretory system;Global and overview maps;Sensory system	Human Diseases;Metabolism;Organismal Systems
Com_225_pos	3.37242e+07	6.47499e+07	5.17992e+06	1.81438e+07	6.54105e+06	1.62866e+07	3.45513e+07	1.36571e+07	-1.33909	0.300217	0.390942	0.496271	INK	--	C16 H31 N5 O5	4.189	189.123	--	--	--	--	--	-	-	-	-
Com_2550_neg	2.62088e+07	3.65047e+07	1.28864e+07	9.23148e+06	1.35174e+07	9.77064e+06	2.52e+07	1.08399e+07	-1.21708	0.108355	0.196612	0.496153	2,8-Quinolinediol	--	C9 H7 N O2	4.197	160.044	Organoheterocyclic compounds	Quinolines and derivatives	Quinolones and derivatives	15450-76-7	HMDB0240311	-	-	-	-
Com_369_neg	7.37692e+07	5.06006e+07	5.49164e+07	4.17394e+07	5.03643e+07	4.04862e+07	5.97621e+07	4.41966e+07	-0.435294	0.115398	0.20493	0.495916	Glycoursodeoxycholic acid	--	C26 H43 N O5	7.415	448.308	Lipids and lipid-like molecules	Steroids and steroid derivatives	Bile acids, alcohols and derivatives	-	HMDB0242392	-	-	-	-
Com_2837_neg	93411.6	125507	112195	1.56143e+07	1.70713e+07	6.10634e+06	110371	1.29307e+07	6.87229	0.0203146	0.0631323	0.494602	LPI 22:2	--	C31 H57 O12 P	10.8	651.354	--	--	--	--	--	-	-	-	-
Com_310_pos	1.31798e+07	3.35156e+07	1.01311e+07	4.62515e+06	4.73242e+06	4.10486e+06	1.89422e+07	4.48748e+06	-2.07763	0.120347	0.209874	0.494142	--	Dl-3-Hydroxynorvaline	C5 H11 N O3	1.531	134.081	--	--	--	--	--	-	-	-	-
Com_602_pos	4.95382e+07	2.81497e+07	4.63157e+07	3.95626e+07	5.22744e+07	8.95895e+07	4.13345e+07	6.04755e+07	0.549003	0.308565	0.399236	0.491933	10-Nitrolinoleate	--	C18 H31 N O4	1.202	308.217	Lipids and lipid-like molecules	Fatty Acyls	Lineolic acids and derivatives	774603-04-2	HMDB0005049	-	-	-	-
Com_1249_neg	2.94189e+07	3.05372e+07	2.56015e+07	1.68107e+07	2.00015e+07	1.57947e+07	2.85192e+07	1.75356e+07	-0.701644	0.00497268	0.0308647	0.491898	--	Allantoin	C4 H6 N4 O3	1.417	157.037	Organoheterocyclic compounds	Azoles	Imidazoles	97-59-6	HMDB0000462	-	-	-	-
Com_561_pos	7.94068e+07	4.56624e+07	8.16424e+07	4.21443e+07	6.14966e+07	4.76845e+07	6.89039e+07	5.04418e+07	-0.449966	0.228095	0.32298	0.491517	--	Guanosine monophosphate	C10 H14 N5 O8 P	1.57	364.064	Nucleosides, nucleotides, and analogues	Purine nucleotides	Purine ribonucleotides	85-32-5	HMDB0001397	C00144	ko01100//Metabolic pathways;ko01060//Biosynthesis of plant secondary metabolites;ko00230//Purine metabolism;ko01065//Biosynthesis of alkaloids derived from histidine and purine;ko04742//Taste transduction;ko01523//Antifolate resistance;ko04022//cGMP-PKG signaling pathway;ko04740//Olfactory transduction;ko04744//Phototransduction	Chemical structure transformation maps;Drug resistance: antineoplastic;Global and overview maps;Nucleotide metabolism;Sensory system;Signal transduction	Environmental Information Processing;Human Diseases;Metabolism;Organismal Systems
Com_13126_neg	701536	381066	503325	1.64011e+07	1.42599e+07	6.88758e+06	528642	1.25162e+07	4.56536	0.0141663	0.0515765	0.489709	PE-Cer 12:2;2O/16:3	--	C30 H53 N2 O6 P	10.978	567.352	--	--	--	--	--	-	-	-	-
Com_125_neg	2.36985e+08	1.68663e+08	2.40849e+08	2.02645e+08	2.32833e+08	288002689	2.15499e+08	2.4116e+08	0.16231	0.495562	0.57239	0.487607	Adenosine 5'-monophosphate	--	C10 H14 N5 O7 P	2.062	346.056	Nucleosides, nucleotides, and analogues	Purine nucleotides	Purine ribonucleotides	61-19-8	HMDB0000045	C00020	ko01100//Metabolic pathways;ko01110//Biosynthesis of secondary metabolites;ko01060//Biosynthesis of plant secondary metabolites;ko00230//Purine metabolism;ko01070//Biosynthesis of plant hormones;ko01065//Biosynthesis of alkaloids derived from histidine and purine;ko04742//Taste transduction;ko04024//cAMP signaling pathway;ko01523//Antifolate resistance;ko05012//Parkinson disease;ko05022//Pathways…	Aging;Chemical structure transformation maps;Drug resistance: antineoplastic;Endocrine and metabolic disease;Endocrine system;Global and overview maps;Neurodegenerative disease;Nucleotide metabolism;Sensory system;Signal transduction;Substance dependence	Environmental Information Processing;Human Diseases;Metabolism;Organismal Systems
Com_1907_pos	2.1149e+06	3.30104e+06	2.63644e+06	1.64931e+07	1.06783e+07	1.302e+07	2.68413e+06	1.33971e+07	2.3194	0.00341088	0.0250572	0.487025	PC O-38:5	--	C46 H84 N O7 P	9.233	794.603	--	--	--	--	--	-	-	-	-
Com_1545_neg	4.00314e+06	6.91579e+06	2.2462e+06	1.42754e+07	1.46376e+07	1.68834e+07	4.38838e+06	1.52655e+07	1.79851	0.00237389	0.0220713	0.485022	LPC 18:0	--	C26 H54 N O7 P	10.325	568.364	--	--	--	--	--	-	-	-	-
Com_537_pos	6.1986e+06	8.01768e+06	4.55684e+06	1.86942e+07	5.79769e+06	3.92296e+07	6.25771e+06	2.12405e+07	1.76311	0.200502	0.296016	0.483615	8,8-dimethyl-2-phenyl-4H,8H-pyrano[2,3-h]chromen-4-one	--	C20 H16 O3	5.707	305.115	--	--	--	--	--	-	-	-	-
Com_2472_pos	80300.9	96257.3	191534	1.54996e+07	1.14401e+07	7.08503e+06	122697	1.13416e+07	6.53037	0.00990238	0.0427331	0.482084	LPC 17:2-SN2	--	C25 H48 N O7 P	8.599	506.322	--	--	--	--	--	-	-	-	-
Com_869_pos	2.94575e+06	5.34796e+06	3.53211e+06	1.27336e+07	1.50738e+07	1.60962e+07	3.94194e+06	1.46346e+07	1.8924	0.000964522	0.0157259	0.481837	SPB 19:0;2O	--	C19 H41 N O2	7.876	316.32	--	--	--	--	--	-	-	-	-
Com_610_neg	2.44315e+07	3.78123e+07	2.88619e+07	1.88822e+07	2.23869e+07	1.4469e+07	3.03686e+07	1.85794e+07	-0.708876	0.0607498	0.130302	0.480589	--	Histamine	C5 H9 N3	1.516	110.073	Organic nitrogen compounds	Organonitrogen compounds	Amines	51-45-6	HMDB0000870	C00388	ko01100//Metabolic pathways;ko01110//Biosynthesis of secondary metabolites;ko04080//Neuroactive ligand-receptor interaction;ko04974//Protein digestion and absorption;ko01065//Biosynthesis of alkaloids derived from histidine and purine;ko00340//Histidine metabolism;ko04721//Synaptic vesicle cycle;ko04664//Fc epsilon RI signaling pathway;ko04750//Inflammatory mediator regulation of TRP channels;ko0…	Amino acid metabolism;Chemical structure transformation maps;Digestive system;Global and overview maps;Immune disease;Immune system;Nervous system;Sensory system;Signaling molecules and interaction;Target-based classification: G protein-coupled receptors	Drug Development;Environmental Information Processing;Human Diseases;Metabolism;Organismal Systems
Com_4338_pos	3.16095e+07	2.67854e+07	2.57841e+07	1.31158e+07	1.79127e+07	1.93649e+07	2.80597e+07	1.67978e+07	-0.740223	0.0124566	0.0484065	0.479228	L-(+)-Arginine	--	C6 H14 N4 O2	6.972	175.118	Organic acids and derivatives	Carboxylic acids and derivatives	Amino acids, peptides, and analogues	74-79-3	HMDB0000517	C00062	ko01100//Metabolic pathways;ko01110//Biosynthesis of secondary metabolites;ko01060//Biosynthesis of plant secondary metabolites;ko01230//Biosynthesis of amino acids;ko02010//ABC transporters;ko00470//D-Amino acid metabolism;ko05230//Central carbon metabolism in cancer;ko01064//Biosynthesis of alkaloids derived from ornithine, lysine and nicotinic acid;ko00330//Arginine and proline metabolism;ko04…	Amino acid metabolism;Biosynthesis of other secondary metabolites;Cancer: overview;Chemical structure transformation maps;Digestive system;Global and overview maps;Infectious disease: parasitic;Membrane transport;Metabolism of other amino acids;Neurodegenerative disease;Signal transduction;Translation	Environmental Information Processing;Genetic Information Processing;Human Diseases;Metabolism;Organismal Systems
Com_1470_pos	104595	120861	234300	1.35244e+07	9.53185e+06	8.65475e+06	153252	1.05703e+07	6.10797	0.00225333	0.0219436	0.478831	DG O-16:1_2:0	--	C21 H40 O4	10.188	374.323	--	--	--	--	--	-	-	-	-
Com_1684_neg	6.60888e+06	3.74242e+06	5.51595e+06	1.4825e+07	1.60735e+07	1.56449e+07	5.28908e+06	1.55145e+07	1.55253	0.000360333	0.011357	0.478394	Prostaglandin E1	--	C20 H34 O5	6.567	353.235	Lipids and lipid-like molecules	Fatty Acyls	Eicosanoids	745-65-3	HMDB0001442	-	-	-	-
Com_2367_neg	190551	65314.4	330764	1.84521e+07	1.08596e+07	6.08018e+06	195543	1.17973e+07	5.91483	0.0322777	0.0866157	0.474529	LPS 18:3	--	C24 H42 N O9 P	8.377	518.253	--	--	--	--	--	-	-	-	-
Com_2525_pos	3.30716e+07	3.1022e+07	3.08416e+07	2.57566e+07	1.58765e+07	1.8014e+07	3.16451e+07	1.98824e+07	-0.67049	0.0188989	0.06006	0.472806	--	L-Adrenaline	C9 H13 N O3	1.575	166.086	Benzenoids	Phenols	Benzenediols	51-43-4	HMDB0000068	C00788	ko01100//Metabolic pathways;ko04080//Neuroactive ligand-receptor interaction;ko00350//Tyrosine metabolism;ko04024//cAMP signaling pathway;ko04923//Regulation of lipolysis in adipocytes;ko04924//Renin secretion;ko05207//Chemical carcinogenesis - receptor activation;ko04261//Adrenergic signaling in cardiomyocytes	Amino acid metabolism;Cancer: overview;Circulatory system;Endocrine system;Global and overview maps;Signal transduction;Signaling molecules and interaction	Environmental Information Processing;Human Diseases;Metabolism;Organismal Systems
Com_1932_pos	2.10338e+07	2.35449e+06	2.50352e+07	1.75668e+06	1.48078e+06	1.66762e+06	1.61412e+07	1.63503e+06	-3.30336	0.106589	0.195139	0.472056	2-Isopropylaniline	--	C9 H13 N	0.792	136.112	--	--	--	--	--	-	-	-	-
Com_12340_neg	2.3659e+07	3.18672e+07	3.52738e+06	1.07129e+06	1.40475e+07	342358	1.96845e+07	5.15371e+06	-1.93338	0.20176	0.2971	0.469806	--	Aminomalonic acid	C3 H5 N O4	2.572	118.015	Organic acids and derivatives	Carboxylic acids and derivatives	Amino acids, peptides, and analogues	1068-84-4	HMDB0001147	-	-	-	-
Com_1979_neg	2.58071e+07	2.62966e+07	3.08675e+07	1.41457e+07	2.26716e+07	1.4227e+07	2.7657e+07	1.70148e+07	-0.700858	0.0308131	0.0848578	0.46942	N-Acetyl-DL-glutamic acid	--	C7 H11 N O5	2.404	188.057	--	--	--	--	--	-	-	-	-
Com_1280_pos	1.62326e+07	2.27151e+07	1.37168e+07	6.04422e+06	8.19414e+06	6.97069e+06	1.75549e+07	7.06969e+06	-1.31215	0.0189346	0.0600886	0.467612	7-Methylguanine	--	C6 H7 N5 O	2.161	166.072	Organoheterocyclic compounds	Imidazopyrimidines	Purines and purine derivatives	10030-78-1	HMDB0006040	-	-	-	-
Com_2538_neg	97006.8	72826.3	103583	1.06539e+07	1.65102e+07	6.97708e+06	91138.8	1.13804e+07	6.96427	0.0152613	0.0535694	0.46436	DGDG 2:0_10:0	--	C27 H48 O15	9.2	671.322	--	--	--	--	--	-	-	-	-
Com_6897_neg	2.59908e+06	5.05643e+06	4.38562e+06	1.1775e+07	8.17428e+06	3.11941e+07	4.01371e+06	1.70478e+07	2.08658	0.143935	0.235314	0.463315	--	N-Acetyl-DL-phenylalanine	C11 H13 N O3	2.418	252.089	Organic acids and derivatives	Carboxylic acids and derivatives	Amino acids, peptides, and analogues	-	HMDB0255056	-	-	-	-
Com_14828_neg	8.38466e+06	1.71488e+07	1.07431e+07	2.43416e+06	2.05795e+06	1.09299e+06	1.20922e+07	1.8617e+06	-2.69938	0.0181085	0.0585094	0.462394	PE O-26:5_18:1	--	C49 H88 N O7 P	9.357	832.612	--	--	--	--	--	-	-	-	-
Com_2364_neg	368220	143881	402639	1.15227e+07	1.175e+07	7.52282e+06	304913	1.02652e+07	5.07321	0.00192835	0.0206847	0.461585	LPS 16:2	--	C22 H40 N O9 P	8.398	492.238	--	--	--	--	--	-	-	-	-
Com_6944_neg	2.94203e+07	3.61588e+07	3.17009e+07	2.46456e+07	2.04835e+07	2.13434e+07	3.24267e+07	2.21575e+07	-0.549386	0.0119783	0.0475331	0.461306	Erythronolactone	--	C4 H6 O4	1.046	117.02	--	--	--	--	--	-	-	-	-
Com_5197_pos	9.5416e+06	5.86223e+06	7.90362e+06	1.63107e+07	1.6583e+07	1.87674e+07	7.76915e+06	1.72204e+07	1.14829	0.00200251	0.0211533	0.459697	PC 36:2	--	C44 H84 N O8 P	10.481	808.582	--	--	--	--	--	-	-	-	-
Com_3316_pos	1.9623e+06	1.29897e+06	2.58029e+06	1.38297e+07	9.83116e+06	1.04711e+07	1.94719e+06	1.13773e+07	2.5467	0.00188471	0.0203875	0.45902	Betulin	--	C30 H50 O2	10.223	443.387	Lipids and lipid-like molecules	Prenol lipids	Triterpenoids	473-98-3	HMDB0036838	-	-	-	-
Com_1277_pos	60858.9	71870.4	106876	1.56681e+07	1.05364e+07	5.68619e+06	79868.3	1.06302e+07	7.05633	0.0215642	0.0653019	0.457684	PC O-22:1	--	C30 H60 N O7 P	11.119	578.416	--	--	--	--	--	-	-	-	-
Com_1975_neg	2.79149e+07	3.0037e+07	3.00547e+07	1.96482e+07	2.42214e+07	1.42407e+07	2.93355e+07	1.93701e+07	-0.598819	0.0284479	0.0804117	0.456212	--	N-Acetyl-aspartic acid	C6 H9 N O5	1.904	174.041	--	--	--	--	--	-	-	-	-
Com_1612_pos	51643.4	58062.5	57984.1	1.27329e+07	9.89509e+06	6.80956e+06	55896.7	9.81253e+06	7.45572	0.00466918	0.0298456	0.455956	PC O-24:4	--	C32 H58 N O7 P	10.332	600.4	--	--	--	--	--	-	-	-	-
Com_785_neg	5.5436e+07	6.22718e+07	5.5273e+07	5.60269e+07	4.31283e+07	3.52157e+07	5.76603e+07	4.47903e+07	-0.364392	0.118329	0.207676	0.454468	4-Hydroxybenzaldehyde	--	C7 H6 O2	5.443	121.03	Organic oxygen compounds	Organooxygen compounds	Carbonyl compounds	123-08-0	HMDB0011718	C00633	ko01100//Metabolic pathways;ko01120//Microbial metabolism in diverse environments;ko01061//Biosynthesis of phenylpropanoids	Chemical structure transformation maps;Global and overview maps	Metabolism
Com_2276_neg	1.51387e+07	2.1761e+07	1.79174e+07	9.12745e+06	1.1777e+07	5.00487e+06	1.82723e+07	8.63642e+06	-1.08116	0.0248361	0.0729521	0.450976	LPA 8:0	--	C11 H23 O7 P	1.464	297.109	--	--	--	--	--	-	-	-	-
Com_1558_neg	4.74675e+06	2.79423e+06	4.63301e+06	1.34099e+07	1.16078e+07	1.38838e+07	4.058e+06	1.29672e+07	1.67602	0.000687619	0.0145801	0.450623	Prostaglandin E2	--	C20 H32 O5	6.526	333.208	Lipids and lipid-like molecules	Fatty Acyls	Eicosanoids	363-24-6	HMDB0001220	C00584	ko01100//Metabolic pathways;ko04976//Bile secretion;ko04080//Neuroactive ligand-receptor interaction;ko00590//Arachidonic acid metabolism;ko04726//Serotonergic synapse;ko05200//Pathways in cancer;ko04024//cAMP signaling pathway;ko04923//Regulation of lipolysis in adipocytes;ko04924//Renin secretion;ko04750//Inflammatory mediator regulation of TRP channels;ko04921//Oxytocin signaling pathway;ko051…	Cancer: overview;Digestive system;Endocrine system;Global and overview maps;Immune disease;Immune system;Infectious disease: parasitic;Infectious disease: viral;Lipid metabolism;Nervous system;Sensory system;Signal transduction;Signaling molecules and interaction	Environmental Information Processing;Human Diseases;Metabolism;Organismal Systems
Com_1408_pos	52253	60773.7	102628	1.31955e+07	1.12274e+07	5.70268e+06	71884.9	1.00419e+07	7.12613	0.0112875	0.0458427	0.449786	DGDG O-18:1_24:4	--	C57 H100 O14	9.591	1031.7	--	--	--	--	--	-	-	-	-
Com_2563_pos	3.46609e+07	4.50542e+07	5.39461e+07	2.59686e+07	3.38176e+07	3.7159e+07	4.45537e+07	3.2315e+07	-0.46334	0.132175	0.222433	0.447417	LPC 36:2	--	C44 H86 N O7 P	11.288	794.601	--	--	--	--	--	-	-	-	-
Com_2437_pos	64865.2	77113.9	77677.5	1.12502e+07	8.83235e+06	7.28526e+06	73218.9	9.12261e+06	6.96109	0.00142716	0.01804	0.446181	DGDG O-17:0_26:7	--	C58 H98 O14	9.466	1041.68	--	--	--	--	--	-	-	-	-
Com_35_pos	1051222125	1053494553	9.09615e+08	835235044	6.41179e+08	1302162023	1004777285	9.26192e+08	-0.117493	0.716866	0.769904	0.442838	2-[3-methyl-2-(methylimino)-4-oxo-1,3-thiazolan-5-yl]acetic acid	--	C7 H10 N2 O3 S	1.36	203.052	--	--	--	--	--	-	-	-	-
Com_1707_neg	382300	306809	1.35799e+06	1.08728e+07	1.01092e+07	7.78066e+06	682367	9.58756e+06	3.81254	0.000844443	0.0145977	0.441716	PE O-20:5_2:0	--	C27 H46 N O7 P	8.454	526.295	--	--	--	--	--	-	-	-	-
Com_1097_neg	3.95388e+07	5.36714e+07	4.65861e+07	4.23061e+07	3.43916e+07	2.83773e+07	4.65988e+07	3.5025e+07	-0.411906	0.113833	0.202802	0.441384	benzyl 2-{[(4-methylphenyl)sulfonyl]amino}acetate	--	C16 H17 N O4 S	2.42	318.077	--	--	--	--	--	-	-	-	-
Com_2162_pos	54995	62806.3	149083	9.71338e+06	6.56689e+06	9.73108e+06	88961.3	8.67045e+06	6.60679	0.0012303	0.0168791	0.441144	O-Arachidonoyl ethanolamine	--	C22 H37 N O2	9.217	348.288	Lipids and lipid-like molecules	Fatty Acyls	Fatty acid esters	443129-35-9	HMDB0013655	-	-	-	-
Com_1713_pos	1.76468e+07	2.51601e+07	2.25362e+07	1.28534e+07	1.29564e+07	1.20106e+07	2.1781e+07	1.26068e+07	-0.78887	0.014504	0.0518822	0.441013	4-[4-(1-phenyl-1H-1,2,4-triazol-5-yl)-1,3-thiazol-2-yl]pyridine	--	C16 H11 N5 S	3.462	306.079	--	--	--	--	--	-	-	-	-
Com_12_neg	4.90815e+07	4.67267e+07	3.76381e+07	4.34236e+07	3.11422e+07	1.86362e+07	4.44821e+07	3.10673e+07	-0.517828	0.167251	0.25917	0.440891	Jasmonic acid	--	C12 H18 O3	6.252	209.119	Lipids and lipid-like molecules	Fatty Acyls	Lineolic acids and derivatives	59366-47-1	HMDB0032797	C08491	ko01100//Metabolic pathways;ko01110//Biosynthesis of secondary metabolites;ko01060//Biosynthesis of plant secondary metabolites;ko01070//Biosynthesis of plant hormones;ko00592//alpha-Linolenic acid metabolism	Chemical structure transformation maps;Global and overview maps;Lipid metabolism	Metabolism
Com_631_pos	3.32639e+07	3.7121e+07	2.71078e+07	2.25535e+07	2.04415e+07	2.40992e+07	3.24976e+07	2.23647e+07	-0.539107	0.0309067	0.0848578	0.440185	2-[(3S)-1-Benzyl-3-pyrrolidinyl]-1,3-benzothiazole	--	C18 H18 N2 S	5.023	295.128	--	--	--	--	--	-	-	-	-
Com_2582_neg	2.02652e+07	2.07571e+07	1.6444e+07	9.77131e+06	1.59602e+07	91037.9	1.91554e+07	8.60751e+06	-1.15409	0.0936166	0.178033	0.439502	--	Chaetocin	C30 H28 N6 O6 S4	1.725	695.09	--	--	--	--	--	-	-	-	-
Com_3286_neg	58785.4	60970.5	105059	1.01317e+07	1.31816e+07	6.05324e+06	74938.4	9.78885e+06	7.02929	0.00927975	0.0415544	0.439269	PG 3:0_16:0	--	C25 H49 O10 P	9.25	585.307	--	--	--	--	--	-	-	-	-
Com_1964_neg	2.11862e+07	2.17704e+07	2.11462e+07	1.04413e+07	1.67686e+07	1.02927e+07	2.13676e+07	1.25008e+07	-0.773398	0.0144235	0.0518416	0.438932	--	Oxaceprol	C7 H11 N O4	2.197	172.062	Organic acids and derivatives	Carboxylic acids and derivatives	Amino acids, peptides, and analogues	51-35-4	HMDB0000725	C01157	ko01100//Metabolic pathways;ko02010//ABC transporters;ko00470//D-Amino acid metabolism;ko00330//Arginine and proline metabolism	Amino acid metabolism;Global and overview maps;Membrane transport;Metabolism of other amino acids	Environmental Information Processing;Metabolism
Com_1734_pos	56333.2	63234.2	296325	9.11551e+06	7.92305e+06	8.74267e+06	138631	8.59375e+06	5.95397	1.97e-05	0.00246014	0.438761	Cer 8:1;2O/12:0	--	C20 H39 N O3	7.894	324.288	--	--	--	--	--	-	-	-	-
Com_1414_pos	61991.9	69586.1	296325	9.11551e+06	7.92305e+06	8.74267e+06	142634	8.59375e+06	5.91289	1.96e-05	0.00246014	0.438659	Linoleoyl ethanolamide	--	C20 H37 N O2	7.91	324.288	Organic nitrogen compounds	Organonitrogen compounds	Amines	-	HMDB0013624	-	-	-	-
Com_1909_neg	7.10018e+06	1.0821e+07	9.31891e+06	2.35528e+07	1.88841e+07	1.45146e+07	9.08003e+06	1.89838e+07	1.064	0.0247534	0.0728042	0.437584	FAHFA 18:1/20:3	--	C38 H66 O4	10.65	585.488	--	--	--	--	--	-	-	-	-
Com_986_neg	2.36757e+07	1.95978e+07	2.05199e+07	1.18328e+07	1.24087e+07	1.26941e+07	2.12645e+07	1.23119e+07	-0.788395	0.00207505	0.0213737	0.437353	2-Hydroxyhippuric acid	--	C9 H9 N O4	5.99	194.046	Benzenoids	Benzene and substituted derivatives	Benzoic acids and derivatives	487-54-7	HMDB0000840	-	-	-	-
Com_888_pos	2.71376e+07	2.89197e+07	2.58617e+07	1.99381e+07	1.6595e+07	1.85582e+07	2.73063e+07	1.83638e+07	-0.572373	0.00243732	0.0222926	0.436729	7-methyl-3-nitroimidazo[1,2-a]pyridine	--	C8 H7 N3 O2	1.305	200.04	--	--	--	--	--	-	-	-	-
Com_3574_neg	63919.3	69196.2	72860.7	1.10858e+07	1.10645e+07	5.77362e+06	68658.7	9.30799e+06	7.08288	0.00639136	0.0347816	0.436165	LPI 19:1	--	C28 H53 O12 P	9.766	611.322	--	--	--	--	--	-	-	-	-
Com_3999_neg	135460	85313.4	270774	9.30736e+06	7.4481e+06	8.70038e+06	163849	8.48528e+06	5.69452	0.00011139	0.00759478	0.435528	LPI 22:4	--	C31 H53 O12 P	9.585	647.322	--	--	--	--	--	-	-	-	-
Com_2132_neg	34331.1	34426.6	529421	1.30974e+07	9.47148e+06	5.75099e+06	199393	9.43996e+06	5.56509	0.0122144	0.0478959	0.435461	LPC 24:5	--	C32 H56 N O7 P	9.824	642.38	--	--	--	--	--	-	-	-	-
Com_624_neg	8.29388e+07	4.06169e+07	3.08131e+07	2.55889e+07	4.18869e+07	3.24085e+07	5.14562e+07	3.32948e+07	-0.62805	0.33737	0.426211	0.434082	3-[4-(tert-butyl)anilino]-2-(3-thienylcarbonyl)acrylonitrile	--	C18 H18 N2 O S	2.988	309.11	--	--	--	--	--	-	-	-	-
Com_1709_neg	3.55452e+06	5.64052e+06	5.26761e+06	1.38406e+07	1.9763e+07	1.10354e+07	4.82088e+06	1.48797e+07	1.62597	0.0192065	0.0606096	0.432222	--	Homo-Gamma-Linolenic Acid (C20:3)	C20 H34 O2	10.105	305.249	--	--	--	--	--	-	-	-	-
Com_1673_pos	238341	67069.1	206404	9.1683e+06	1.03665e+07	6.94604e+06	170604	8.82695e+06	5.69319	0.000992695	0.0159274	0.431768	LPC 18:4-SN1	--	C26 H46 N O7 P	8.34	516.307	--	--	--	--	--	-	-	-	-
Com_1701_neg	4.51646e+06	2.62696e+06	4.00554e+06	1.24693e+07	1.05277e+07	1.25204e+07	3.71632e+06	1.18391e+07	1.67162	0.000717241	0.0145801	0.430542	8-Iso prostaglandin A2	--	C20 H30 O4	6.52	315.198	--	--	--	--	--	-	-	-	-
Com_2259_neg	48449	59077.6	55970.6	1.2925e+07	1.30787e+07	3.89738e+06	54499.1	9.96703e+06	7.51479	0.0309081	0.0848578	0.428074	LPA 17:0	--	C20 H41 O7 P	9.361	423.253	--	--	--	--	--	-	-	-	-
Com_1338_neg	2.99835e+07	2.85762e+07	5.46929e+07	2.42198e+07	3.12423e+07	1.84674e+07	3.77509e+07	2.46432e+07	-0.615324	0.22944	0.324272	0.426913	2-Hydroxycinnamic acid	--	C9 H8 O3	6.168	163.041	Phenylpropanoids and polyketides	Cinnamic acids and derivatives	Hydroxycinnamic acids and derivatives	495-79-4	HMDB0041592	C05838	ko01110//Biosynthesis of secondary metabolites	Global and overview maps	Metabolism
Com_692_pos	3.35235e+07	2.8282e+07	3.38822e+07	1.65634e+07	2.05166e+07	2.76956e+07	3.18959e+07	2.15919e+07	-0.562882	0.0506129	0.11573	0.426532	N-Methylisoleucine	--	C7 H15 N O2	5.275	146.117	--	--	--	--	--	-	-	-	-
Com_2403_neg	2.09741e+07	2.59876e+07	2.89018e+07	1.515e+07	2.07269e+07	1.28137e+07	2.52878e+07	1.62302e+07	-0.639761	0.0515189	0.116852	0.425251	Imidazoleacetic acid	--	C5 H6 N2 O2	3.397	125.036	Organoheterocyclic compounds	Azoles	Imidazoles	645-65-8	HMDB0002024	C02835	ko01100//Metabolic pathways;ko00340//Histidine metabolism	Amino acid metabolism;Global and overview maps	Metabolism
Com_2533_neg	1.35854e+07	2.04473e+07	2.15185e+07	1.36545e+07	9.40466e+06	3.20708e+06	1.85171e+07	8.75541e+06	-1.08061	0.0675306	0.140689	0.423301	Pyridoxal-5'-phosphate	--	C8 H10 N O6 P	2.56	246.018	Organoheterocyclic compounds	Pyridines and derivatives	Pyridine carboxaldehydes	54-47-7	HMDB0001491	C00018	ko01100//Metabolic pathways;ko04977//Vitamin digestion and absorption;ko00750//Vitamin B6 metabolism;ko00730//Thiamine metabolism	Digestive system;Global and overview maps;Metabolism of cofactors and vitamins	Metabolism;Organismal Systems
Com_4028_pos	1.00915e+06	2.60542e+06	1.49336e+06	9.4106e+06	8.82566e+06	1.08775e+07	1.70264e+06	9.70458e+06	2.51089	0.000488641	0.0135734	0.42278	PC O-33:1	--	C41 H82 N O7 P	10.257	732.587	--	--	--	--	--	-	-	-	-
Com_1593_neg	9.70285e+07	1.0107e+08	9.54457e+07	9.73471e+07	9.18602e+07	6.44278e+07	9.78479e+07	8.4545e+07	-0.210821	0.266854	0.360942	0.421397	Dulcitol	--	C6 H14 O6	2.288	181.072	Organic oxygen compounds	Organooxygen compounds	Carbohydrates and carbohydrate conjugates	488-45-9	HMDB0011632	C01697	ko01100//Metabolic pathways;ko00052//Galactose metabolism	Carbohydrate metabolism;Global and overview maps	Metabolism
Com_1571_neg	2.04723e+07	1.57956e+07	1.03133e+07	5.93671e+06	8.21892e+06	4.40426e+06	1.55271e+07	6.18663e+06	-1.32756	0.0408762	0.101626	0.420088	7-Methylxanthine	--	C6 H6 N4 O2	7.903	165.041	Organoheterocyclic compounds	Imidazopyrimidines	Purines and purine derivatives	552-62-5	HMDB0001991	C16353	ko01100//Metabolic pathways;ko01110//Biosynthesis of secondary metabolites;ko01120//Microbial metabolism in diverse environments;ko00232//Caffeine metabolism	Biosynthesis of other secondary metabolites;Global and overview maps	Metabolism
Com_931_pos	309622	69769.5	323238	1.0026e+07	1.39848e+07	5.03523e+06	234210	9.68204e+06	5.36944	0.0218287	0.0660143	0.420064	PC O-18:3	--	C26 H48 N O7 P	8.408	518.322	--	--	--	--	--	-	-	-	-
Com_899_pos	3.0383e+07	3.08657e+07	2.50433e+07	2.04233e+07	1.7138e+07	2.15997e+07	2.8764e+07	1.97204e+07	-0.544579	0.0169286	0.0565503	0.419524	2-[(1,3-thiazol-2-ylamino)methylidene]malononitrile	--	C7 H4 N4 S	1.325	177.024	--	--	--	--	--	-	-	-	-
Com_2011_pos	852888	1.55653e+06	1.23978e+06	1.14571e+07	5.66277e+06	1.07615e+07	1.2164e+06	9.2938e+06	2.93365	0.0117373	0.0469908	0.419006	SL 10:0;O/13:0;O	--	C23 H47 N O6 S	10.714	466.327	--	--	--	--	--	-	-	-	-
Com_3073_neg	51721.8	64483.8	295664	1.23219e+07	1.05071e+07	4.4578e+06	137290	9.09561e+06	6.04987	0.0196706	0.0619006	0.418475	LPC 22:3	--	C30 H56 N O7 P	10.073	618.38	--	--	--	--	--	-	-	-	-
Com_1236_neg	2.90264e+07	2.48297e+07	3.0816e+07	1.91895e+07	2.55523e+07	1.05832e+07	2.8224e+07	1.84417e+07	-0.613956	0.105125	0.193547	0.415175	AICA ribonucleotide	--	C9 H15 N4 O8 P	1.53	337.057	Nucleosides, nucleotides, and analogues	Imidazole ribonucleosides and ribonucleotides	1-ribosyl-imidazolecarboxamides	-	HMDB0248904	-	-	-	-
Com_9058_neg	2.48902e+07	2.87414e+07	2.80903e+07	1.87943e+07	2.2969e+07	1.52849e+07	2.72406e+07	1.90161e+07	-0.518542	0.0309636	0.0848578	0.414992	Malic acid	--	C4 H6 O5	5.934	133.015	Organic acids and derivatives	Hydroxy acids and derivatives	Beta hydroxy acids and derivatives	97-67-6	HMDB0000156	-	-	-	-
Com_138_neg	6.40758e+07	1.27965e+08	1.47831e+08	1.98256e+08	1.45504e+08	7.95175e+07	1.13291e+08	1.41092e+08	0.31661	0.549965	0.6237	0.413661	3-Coumaric acid	--	C9 H8 O3	6.538	163.04	--	--	--	--	--	-	-	-	-
Com_4280_neg	1.72361e+07	1.7606e+07	1.89628e+07	1.112e+07	9.65243e+06	1.00227e+07	1.7935e+07	1.0265e+07	-0.805038	0.000362897	0.011357	0.411555	--	4-Acetamidobutyric Acid	C6 H11 N O3	4.216	144.067	Organic acids and derivatives	Carboxylic acids and derivatives	Amino acids, peptides, and analogues	3025-96-5	HMDB0003681	C02946	ko01100//Metabolic pathways;ko00330//Arginine and proline metabolism	Amino acid metabolism;Global and overview maps	Metabolism
Com_1246_neg	1.90443e+07	8.48513e+06	1.44936e+07	1.69392e+07	1.64251e+07	4.62776e+07	1.40077e+07	2.65473e+07	0.922348	0.291524	0.382243	0.411396	(+/-)11-HETE	--	C20 H32 O3	8.232	319.229	--	--	--	--	--	-	-	-	-
Com_1467_pos	1.2964e+07	1.71429e+07	1.27999e+07	4.4971e+06	7.61831e+06	7.31786e+06	1.43023e+07	6.47776e+06	-1.14268	0.0107266	0.0445292	0.410703	Indole-3-acetic acid	--	C10 H9 N O2	5.214	176.074	Organoheterocyclic compounds	Indoles and derivatives	Indolyl carboxylic acids and derivatives	-	HMDB0302181	C00954	ko01100//Metabolic pathways;ko01070//Biosynthesis of plant hormones;ko00380//Tryptophan metabolism	Amino acid metabolism;Chemical structure transformation maps;Global and overview maps	Metabolism
Com_3245_pos	1.70388e+07	1.43853e+07	7.74615e+06	3.06556e+06	4.84942e+06	4.68491e+06	1.30568e+07	4.19997e+06	-1.63635	0.0348835	0.0914426	0.410197	PC 17:0_17:0	--	C42 H84 N O8 P	11.137	762.598	--	--	--	--	--	-	-	-	-
Com_2639_neg	9.73846e+06	6.61401e+06	1.80962e+07	2.46808e+07	2.01734e+07	1.79736e+07	1.14829e+07	2.09426e+07	0.866955	0.0750319	0.151955	0.410026	(+/-)10(11)-EpDPA	--	C22 H32 O3	8.184	343.229	--	--	--	--	--	-	-	-	-
Com_1549_neg	8.78295e+06	2.52975e+07	2.49989e+07	9.48878e+06	1.03236e+07	8.99501e+06	1.96931e+07	9.60247e+06	-1.03621	0.13881	0.22992	0.409411	D-Erythrose 4-phosphate	--	C4 H9 O7 P	1.528	199.002	Organic oxygen compounds	Organooxygen compounds	Carbohydrates and carbohydrate conjugates	585-18-2	HMDB0001321	C00279	ko01100//Metabolic pathways;ko01110//Biosynthesis of secondary metabolites;ko01120//Microbial metabolism in diverse environments;ko01060//Biosynthesis of plant secondary metabolites;ko01230//Biosynthesis of amino acids;ko01061//Biosynthesis of phenylpropanoids;ko01063//Biosynthesis of alkaloids derived from shikimate pathway;ko01200//Carbon metabolism;ko01070//Biosynthesis of plant hormones;ko004…	Amino acid metabolism;Carbohydrate metabolism;Chemical structure transformation maps;Global and overview maps;Metabolism of cofactors and vitamins	Metabolism
Com_2660_pos	513170	310852	467415	1.20747e+07	1.10613e+07	4.29709e+06	430479	9.14434e+06	4.40887	0.0234103	0.0701374	0.408706	(+/-)-CP 47,497-C7-Hydroxy metabolite	--	C21 H34 O3	8.31	335.256	--	--	--	--	--	-	-	-	-
Com_3808_neg	192984	152834	164600	7.62978e+06	9.71301e+06	6.4268e+06	170140	7.9232e+06	5.54129	0.00127705	0.0174143	0.40634	LPS 19:1	--	C25 H48 N O9 P	9.988	536.301	--	--	--	--	--	-	-	-	-
Com_382_pos	7.66189e+07	7.32142e+07	9.23595e+06	3.04107e+07	3.62532e+07	3.64869e+07	5.3023e+07	3.43836e+07	-0.624899	0.44468	0.525213	0.406193	Glycylglycine	--	C4 H8 N2 O3	1.438	133.06	--	--	--	--	--	-	-	-	-
Com_1365_neg	109543	63936	32847.7	1.50229e+07	7.11691e+06	4.40128e+06	68775.6	8.84703e+06	7.00715	0.051096	0.116127	0.405865	LPG 22:5	--	C28 H47 O9 P	8.916	557.29	--	--	--	--	--	-	-	-	-
Com_1132_neg	330696	208121	574873	5.05411e+06	6.48258e+06	1.63099e+07	371230	9.28221e+06	4.64408	0.0655311	0.137158	0.405764	LPI 18:4	--	C27 H45 O12 P	8.045	591.26	--	--	--	--	--	-	-	-	-
Com_555_neg	2.90237e+07	3.85927e+07	5.04793e+07	3.16021e+07	3.2893e+07	2.08439e+07	3.93653e+07	2.84463e+07	-0.46868	0.208387	0.302108	0.402754	2-Hydroxy-4-methylthiobutanoic acid	--	C5 H10 O3 S	5.306	149.028	Lipids and lipid-like molecules	Fatty Acyls	Fatty acids and conjugates	120-91-2	HMDB0037115	-	-	-	-
Com_1748_neg	178783	183828	327736	8.81126e+06	1.60599e+07	4.534e+06	230116	9.80173e+06	5.4126	0.0466267	0.109887	0.402702	Thromoboxane B1	--	C20 H36 O6	8.491	407.221	--	--	--	--	--	-	-	-	-
Com_251_neg	3.9463e+07	4.36096e+07	8.13978e+07	4.28077e+07	4.61643e+07	3.18116e+07	5.48235e+07	4.02612e+07	-0.445404	0.357842	0.443851	0.402647	Thymidine	--	C10 H14 N2 O5	4.908	287.089	Nucleosides, nucleotides, and analogues	Pyrimidine nucleosides	Pyrimidine 2'-deoxyribonucleosides	50-89-5	HMDB0000273	C00214	ko01100//Metabolic pathways;ko00240//Pyrimidine metabolism	Global and overview maps;Nucleotide metabolism	Metabolism
Com_248_neg	1.61363e+07	1.69553e+07	2.0783e+07	1.01118e+07	1.25024e+07	8.34049e+06	1.79582e+07	1.03182e+07	-0.799446	0.0150872	0.053124	0.402301	3-Phenyllactic acid	--	C9 H10 O3	5.735	119.051	Phenylpropanoids and polyketides	Phenylpropanoic acids	HASH(0x22917a8)	828-01-3	HMDB0000779	C01479	ko01110//Biosynthesis of secondary metabolites	Global and overview maps	Metabolism
Com_2392_neg	228830	131799	296236	1.04003e+07	1.19525e+07	3.94133e+06	218955	8.7647e+06	5.323	0.0252785	0.0734088	0.399362	LPA 20:2	--	C23 H43 O7 P	9.631	461.269	--	--	--	--	--	-	-	-	-
Com_6882_neg	1.92629e+07	1.85902e+07	1.5296e+07	1.01825e+07	1.10381e+07	9.74097e+06	1.77164e+07	1.03205e+07	-0.779564	0.00449981	0.0290936	0.399236	--	L-(-)-Glyceric acid	C3 H6 O4	2.581	105.02	--	--	--	--	--	-	-	-	-
Com_4826_neg	749630	433653	616122	1.05497e+07	9.28205e+06	5.19393e+06	599802	8.34188e+06	3.79782	0.00875399	0.040323	0.398976	--	Glycerol-3-phosphate	C3 H9 O6 P	9.057	152.996	Lipids and lipid-like molecules	Glycerophospholipids	Glycerophosphates	-	HMDB0252849	-	-	-	-
Com_1405_pos	76438.1	162469	304414	1.06262e+07	8.84058e+06	4.46966e+06	181107	7.97881e+06	5.46126	0.0130412	0.0493983	0.396437	LPE 22:3	--	C27 H50 N O7 P	10.074	532.338	--	--	--	--	--	-	-	-	-
Com_2688_neg	2.6308e+06	3.63004e+07	5.99914e+06	2.4966e+06	2.51329e+06	2.80852e+06	1.49768e+07	2.60614e+06	-2.52274	0.312234	0.402133	0.396197	Guanosine 5'-diphosphate (GDP)	--	C10 H15 N5 O11 P2	1.582	442.019	--	--	--	--	--	-	-	-	-
Com_2899_neg	176206	133194	1.61865e+06	9.14716e+06	7.81785e+06	6.34597e+06	642682	7.77033e+06	3.5958	0.00165413	0.0193844	0.394546	PE O-22:6_2:0	--	C29 H48 N O7 P	8.849	552.311	--	--	--	--	--	-	-	-	-
Com_1127_pos	1.66111e+07	1.93906e+07	1.49868e+07	9.48324e+06	8.51267e+06	1.08139e+07	1.69962e+07	9.60329e+06	-0.823608	0.00696389	0.0361384	0.393942	Benzophenone	--	C13 H10 O	6.758	183.081	Benzenoids	Benzene and substituted derivatives	Benzophenones	119-61-9	HMDB0032049	-	-	-	-
Com_3858_neg	61622.4	63300.2	59377.3	1.01811e+07	9.84708e+06	3.96856e+06	61433.3	7.9989e+06	7.02464	0.0170405	0.0565503	0.393798	LPA 19:2	--	C22 H41 O7 P	9.074	447.253	--	--	--	--	--	-	-	-	-
Com_2728_pos	504805	328074	377942	8.33332e+06	6.59434e+06	6.82178e+06	403607	7.24981e+06	4.16692	0.000236546	0.00917635	0.393658	LPC 15:1-SN1	--	C23 H46 N O7 P	8.677	480.306	--	--	--	--	--	-	-	-	-
Com_732_pos	2.34595e+07	2.44104e+07	3.17383e+07	3.31383e+07	2.56386e+07	5.46669e+07	2.65361e+07	3.78146e+07	0.510988	0.282244	0.373963	0.392336	Cytidine 5'-monophosphate (hydrate)	--	C9 H14 N3 O8 P	1.651	324.058	--	--	--	--	--	-	-	-	-
Com_5663_pos	213924	191160	1.45379e+06	9.245e+06	7.08655e+06	6.45773e+06	619623	7.59643e+06	3.61586	0.00176936	0.0199052	0.392135	Milbemycin A3 oxime	--	C31 H43 N O7	8.703	564.304	--	--	--	--	--	-	-	-	-
Com_3176_neg	399606	150092	328362	8.93515e+06	8.78372e+06	5.09799e+06	292686	7.60562e+06	4.69964	0.00434302	0.028831	0.391525	PI 4:0_16:4	--	C29 H47 O13 P	6.934	633.271	--	--	--	--	--	-	-	-	-
Com_1450_neg	2.46732e+07	2.2728e+07	2.63477e+07	1.89795e+07	1.9616e+07	1.11452e+07	2.4583e+07	1.65802e+07	-0.568194	0.0517508	0.117142	0.390085	4-(2-((4-Methoxyphenyl)amino)oxazol-5-yl)benzonitrile	--	C17 H13 N3 O2	1.505	290.089	--	--	--	--	--	-	-	-	-
Com_1037_pos	1.89247e+07	1.9514e+07	1.9603e+07	1.1103e+07	1.38035e+07	1.29444e+07	1.93472e+07	1.2617e+07	-0.616757	0.00122625	0.0168791	0.389653	N-Acetyl-D-galactosamine	--	C8 H15 N O6	1.478	244.078	Organic oxygen compounds	Organooxygen compounds	Carbohydrates and carbohydrate conjugates	14131-60-3	HMDB0000853	C01132	ko01100//Metabolic pathways;ko00520//Amino sugar and nucleotide sugar metabolism;ko00052//Galactose metabolism	Carbohydrate metabolism;Global and overview maps	Metabolism
Com_1759_neg	2.13782e+07	20494541	2.45198e+07	1.40078e+07	1.94967e+07	9.23948e+06	2.21308e+07	1.4248e+07	-0.635301	0.0697408	0.143829	0.387375	N-{4-methyl-3-[(2-toluidinocarbothioyl)amino]phenyl}methanesulfonamide	--	C16 H19 N3 O2 S2	4.755	348.088	--	--	--	--	--	-	-	-	-
Com_919_neg	1.52104e+07	2.4513e+07	1.86688e+07	1.24136e+07	1.39912e+07	9.07582e+06	1.94641e+07	1.18269e+07	-0.718746	0.0680747	0.141429	0.383418	--	N-Acetylhistamine	C7 H11 N3 O	1.516	152.083	Organic acids and derivatives	Carboxylic acids and derivatives	Carboxylic acid derivatives	673-49-4	HMDB0013253	C05135	ko00340//Histidine metabolism	Amino acid metabolism	Metabolism
Com_3085_neg	1.0539e+06	3.4007e+06	1.02272e+06	6.09005e+06	6.38963e+06	1.92293e+07	1.82577e+06	1.05697e+07	2.53335	0.117924	0.207289	0.383071	LPA 15:0	--	C18 H37 O7 P	8.497	395.221	--	--	--	--	--	-	-	-	-
Com_635_pos	6.61452e+06	6.778e+06	9.30433e+06	2.97823e+07	1.50779e+07	8.23424e+06	7.56562e+06	1.76982e+07	1.22607	0.189434	0.283962	0.382757	Urocanic acid	--	C6 H6 N2 O2	1.819	139.05	Organoheterocyclic compounds	Azoles	Imidazoles	3465-72-3	HMDB0000301	C00785	ko01100//Metabolic pathways;ko00340//Histidine metabolism	Amino acid metabolism;Global and overview maps	Metabolism
Com_1202_pos	1.72939e+06	5.84749e+06	5.21421e+06	1.27221e+07	1.17218e+07	9.98469e+06	4.26369e+06	1.14762e+07	1.42847	0.00878824	0.040323	0.38211	Cer 14:3;2O/8:0	--	C22 H39 N O3	9.93	366.298	--	--	--	--	--	-	-	-	-
Com_8771_neg	136843	133916	206657	8.2781e+06	7.72696e+06	4.97486e+06	159139	6.99331e+06	5.45762	0.00260034	0.0230345	0.382039	PI 4:0_16:3	--	C29 H49 O13 P	7.4	635.287	--	--	--	--	--	-	-	-	-
Com_2858_neg	2.42965e+07	2.30823e+07	2.38816e+07	1.80293e+07	1.75818e+07	1.59279e+07	2.37534e+07	1.71797e+07	-0.467432	0.000849524	0.0145977	0.380995	Methylsuccinic acid	--	C5 H8 O4	4.633	131.035	Lipids and lipid-like molecules	Fatty Acyls	Fatty acids and conjugates	2174-58-5	HMDB0001844	-	-	-	-
Com_2988_pos	69996	75185.3	74908.2	6.79981e+06	5.0629e+06	7.53375e+06	73363.2	6.46549e+06	6.46156	0.000950466	0.0156138	0.380806	Ouabain	--	C29 H44 O12	8.804	585.28	Lipids and lipid-like molecules	Steroids and steroid derivatives	Steroid lactones	-	HMDB0247956	C01443	ko04976//Bile secretion	Digestive system	Organismal Systems
Com_240_neg	3.35316e+07	2.48079e+07	3.40948e+07	2.29927e+07	2.32934e+07	2.13699e+07	3.08114e+07	2.2552e+07	-0.450209	0.0543877	0.121281	0.380685	--	L-Hydroxyproline	C5 H9 N O3	1.713	130.051	Organic acids and derivatives	Carboxylic acids and derivatives	Amino acids, peptides, and analogues	51-35-4	HMDB0000725	C01157	ko01100//Metabolic pathways;ko02010//ABC transporters;ko00470//D-Amino acid metabolism;ko00330//Arginine and proline metabolism	Amino acid metabolism;Global and overview maps;Membrane transport;Metabolism of other amino acids	Environmental Information Processing;Metabolism
Com_2035_pos	9.85825e+06	2.73381e+07	9.20705e+06	5.06321e+06	6.70455e+06	6.36125e+06	1.54678e+07	6.043e+06	-1.35593	0.188907	0.283549	0.380008	Prolylleucine	--	C11 H20 N2 O3	1.973	229.154	Organic acids and derivatives	Carboxylic acids and derivatives	Amino acids, peptides, and analogues	-	HMDB0253028	-	-	-	-
Com_12804_neg	1.45103e+07	1.64278e+07	1.46515e+07	9.49593e+06	8.53788e+06	8.12542e+06	1.51965e+07	8.71975e+06	-0.801386	0.000932175	0.0155362	0.379701	Maleamic acid	--	C4 H5 N O3	0.61	114.02	Lipids and lipid-like molecules	Fatty Acyls	Fatty acids and conjugates	-	HMDB0254310	C01596	ko01100//Metabolic pathways;ko01120//Microbial metabolism in diverse environments;ko00760//Nicotinate and nicotinamide metabolism	Global and overview maps;Metabolism of cofactors and vitamins	Metabolism
Com_3212_neg	356252	401797	2.60556e+06	8.34591e+06	8.09906e+06	6.81174e+06	1.1212e+06	7.75224e+06	2.78957	0.00167258	0.0193985	0.379286	LNAPS 2:0/N-19:1	--	C27 H50 N O10 P	8.896	578.304	--	--	--	--	--	-	-	-	-
Com_1216_neg	49741	49908.7	110350	9.48019e+06	1.02094e+07	3.36422e+06	69999.9	7.68459e+06	6.77847	0.024712	0.0727775	0.378258	LPS 14:0	--	C20 H40 N O9 P	8.248	468.238	--	--	--	--	--	-	-	-	-
Com_1263_pos	1.06574e+07	1.56995e+07	1.31544e+07	6.54259e+06	7.69985e+06	5.56158e+06	1.31704e+07	6.60134e+06	-0.996471	0.0142114	0.051657	0.37608	Targinine	--	C7 H16 N4 O2	1.376	189.134	Organic acids and derivatives	Carboxylic acids and derivatives	Amino acids, peptides, and analogues	17035-90-4	HMDB0029416	-	-	-	-
Com_2439_pos	1.56489e+07	1.61304e+07	7.68946e+06	4.20196e+06	6.77149e+06	5.68748e+06	1.31562e+07	5.55364e+06	-1.24424	0.05521	0.12221	0.375544	Arachidonoyl ethanolamide phosphate	--	C22 H38 N O5 P	3.105	428.26	--	--	--	--	--	-	-	-	-
Com_4345_neg	438038	720238	302835	1.19437e+07	5.13526e+06	5.54395e+06	487037	7.54096e+06	3.95264	0.0330645	0.0882503	0.3755	LPG 18:0	--	C24 H49 O9 P	10.43	511.305	--	--	--	--	--	-	-	-	-
Com_3117_neg	250901	242305	858888	7.42043e+06	6.84953e+06	5.97113e+06	450698	6.74703e+06	3.90402	0.000177065	0.00860594	0.374876	PE O-20:3_2:0	--	C27 H50 N O7 P	9.593	530.327	--	--	--	--	--	-	-	-	-
Com_146_neg	114748	76857.5	226325	6.68841e+06	5.05977e+06	7.1596e+06	139310	6.30259e+06	5.49958	0.000641222	0.014461	0.374413	LPE 16:2	--	C21 H40 N O7 P	8.502	448.248	--	--	--	--	--	-	-	-	-
Com_270_pos	5.1032e+07	5.23339e+07	7.81137e+07	6.25948e+07	5.99227e+07	9.97768e+07	6.04932e+07	7.40981e+07	0.292663	0.432237	0.513002	0.374264	3'-Adenosine monophosphate (3'-AMP)	--	C10 H14 N5 O7 P	1.996	348.069	--	--	--	--	--	-	-	-	-
Com_1245_neg	1.54921e+07	2.23239e+07	1.90542e+07	1.26559e+07	1.40982e+07	9.1924e+06	1.89567e+07	1.19821e+07	-0.661824	0.0466408	0.109887	0.374179	N-Acetyl-L-phenylalanine	--	C11 H13 N O3	5.708	206.083	Organic acids and derivatives	Carboxylic acids and derivatives	Amino acids, peptides, and analogues	2018-61-3	HMDB0000512	C03519	ko01100//Metabolic pathways;ko00360//Phenylalanine metabolism	Amino acid metabolism;Global and overview maps	Metabolism
Com_2204_neg	2.07131e+07	1.71001e+07	2.10943e+07	1.32804e+07	1.329e+07	1.22266e+07	1.96358e+07	1.29323e+07	-0.60251	0.00710105	0.0361446	0.372501	N-Isovalerylglycine	--	C7 H13 N O3	5.378	158.083	Organic acids and derivatives	Carboxylic acids and derivatives	Amino acids, peptides, and analogues	-	HMDB0245644	-	-	-	-
Com_2734_pos	59428.8	64717.3	139668	8.92878e+06	5.79325e+06	4.90395e+06	87938.1	6.54199e+06	6.2171	0.00614504	0.0343939	0.372204	Phosphocholine	--	C5 H14 N O4 P	9.328	184.066	Organic nitrogen compounds	Organonitrogen compounds	Quaternary ammonium salts	3616-04-04	HMDB0001565	C00588	ko01100//Metabolic pathways;ko00564//Glycerophospholipid metabolism;ko05231//Choline metabolism in cancer	Cancer: overview;Global and overview maps;Lipid metabolism	Human Diseases;Metabolism
Com_19407_neg	7.58984e+06	1.44652e+07	8.59088e+06	4.28636e+06	3.62388e+06	1.92466e+06	1.02153e+07	3.2783e+06	-1.63971	0.0371586	0.0955232	0.371742	PI 18:1_18:1	--	C45 H83 O13 P	9.238	861.554	--	--	--	--	--	-	-	-	-
Com_4860_neg	7.40176e+06	9.14094e+06	7.91151e+06	2.27346e+06	2.41325e+06	1.52631e+06	8.15141e+06	2.07101e+06	-1.97672	0.000483924	0.0135734	0.371163	4-(octyloxy)benzoic acid	--	C15 H22 O3	8.784	249.15	--	--	--	--	--	-	-	-	-
Com_2338_pos	9.01111e+06	1.18874e+07	1.05082e+07	3.5075e+06	6.19186e+06	3.10516e+06	1.04689e+07	4.26817e+06	-1.29442	0.00828467	0.0391607	0.371127	Lapachol	--	C15 H14 O3	1.588	265.084	Benzenoids	Naphthalenes	Naphthoquinones	-	HMDB0253978	-	-	-	-
Com_4029_neg	690857	847956	1.41184e+06	1.15859e+07	4.84754e+06	6.68905e+06	983552	7.7075e+06	2.97019	0.029259	0.0815771	0.370758	LNAPE 22:6/N-18:1	--	C45 H76 N O8 P	11.76	788.527	--	--	--	--	--	-	-	-	-
Com_531_neg	1.07769e+07	1.10906e+07	1.4285e+07	2.00278e+07	2.78357e+07	1.50406e+07	1.20508e+07	2.0968e+07	0.799062	0.0835563	0.16405	0.369754	5-amino-1-phenyl-1H-pyrazole-4-carbonitrile	--	C10 H8 N4	5.756	183.067	--	--	--	--	--	-	-	-	-
Com_1163_neg	1.96752e+07	2.52749e+07	1.47129e+07	1.57405e+07	1.25712e+07	7.07783e+06	1.98877e+07	1.17965e+07	-0.753515	0.110779	0.199402	0.369409	Torasemide	--	C16 H20 N4 O3 S	1.516	173.057	Organoheterocyclic compounds	Pyridines and derivatives	Pyridinesulfonamides	56211-40-6	HMDB0014359	-	-	-	-
Com_2591_neg	5.1494e+06	5.63511e+06	4.56091e+06	1.04807e+07	6.85266e+06	2.29448e+07	5.11514e+06	1.3426e+07	1.39219	0.163977	0.256544	0.366917	--	Acetylcarnitine	C9 H17 N O4	3.482	202.109	Lipids and lipid-like molecules	Fatty Acyls	Fatty acid esters	-	HMDB0240773	-	-	-	-
Com_811_pos	4.03325e+07	3.66879e+07	6.35119e+07	3.10215e+07	3.05199e+07	4.34287e+07	4.68441e+07	3.499e+07	-0.420924	0.275877	0.368163	0.366209	Ifenprodil	--	C21 H27 N O2	5.135	326.207	Organoheterocyclic compounds	Piperidines	Benzylpiperidines	-	HMDB0253384	-	-	-	-
Com_2920_pos	51147.8	62693.2	94512.6	7.85678e+06	4.67591e+06	5.73418e+06	69451.2	6.08896e+06	6.45405	0.00299825	0.0245339	0.366055	Methanandamide	--	C23 H39 N O2	10.282	362.301	Lipids and lipid-like molecules	Fatty Acyls	Fatty amides	-	HMDB0243685	-	-	-	-
Com_1525_neg	7.02794e+06	1.35023e+07	1.02966e+07	2.658e+07	2.19751e+07	1.04142e+07	1.02756e+07	1.96564e+07	0.935779	0.143151	0.23476	0.365671	--	23-Nordeoxycholic acid	C23 H38 O4	11.499	377.268	--	--	--	--	--	-	-	-	-
Com_3036_neg	36783.7	40073.4	85033.2	7.48886e+06	7.04554e+06	4.41207e+06	53963.4	6.31549e+06	6.87077	0.00285773	0.023959	0.365061	PC O-18:2_20:4	--	C46 H82 N O7 P	9.984	850.6	--	--	--	--	--	-	-	-	-
Com_1580_neg	7.8923e+06	1.25171e+07	1.4267e+07	2.3411e+07	2.0111e+07	1.47155e+07	1.15588e+07	1.94125e+07	0.747993	0.0683032	0.141773	0.364625	FAHFA 19:2/2:0	--	C21 H36 O4	11.303	351.253	--	--	--	--	--	-	-	-	-
Com_2148_pos	1.33988e+07	1.43901e+07	1.44437e+07	7.94266e+06	9.2807e+06	7.6117e+06	1.40775e+07	8.27836e+06	-0.765979	0.000696183	0.0145801	0.363647	Pidotimod	--	C9 H12 N2 O4 S	1.911	245.058	Organic acids and derivatives	Carboxylic acids and derivatives	Amino acids, peptides, and analogues	-	HMDB0256379	-	-	-	-
Com_1898_neg	6.16391e+06	9.59058e+06	1.52189e+07	1.2171e+07	2.14261e+07	2.34633e+07	1.03245e+07	1.90201e+07	0.881457	0.117078	0.206609	0.362743	[4-(1H-indol-4-yl)piperazino](2-thienyl)methanone	--	C17 H17 N3 O S	2.206	310.097	--	--	--	--	--	-	-	-	-
Com_616_neg	3.48253e+07	2.71738e+07	2.98488e+07	2.04312e+07	2.38542e+07	2.53197e+07	3.0616e+07	2.32017e+07	-0.400055	0.0499263	0.11458	0.362564	Phenylacetylglycine	--	C10 H11 N O3	5.539	192.067	Organic acids and derivatives	Carboxylic acids and derivatives	Amino acids, peptides, and analogues	500-98-1	HMDB0000821	C05598	ko00360//Phenylalanine metabolism	Amino acid metabolism	Metabolism
Com_3403_neg	6.64219e+06	9.81594e+06	7.65354e+06	3.0442e+06	1.12301e+06	1.57156e+06	8.03722e+06	1.91292e+06	-2.07092	0.00512047	0.031138	0.362111	Lauric acid	--	C12 H24 O2	8.66	199.171	Lipids and lipid-like molecules	Fatty Acyls	Fatty acids and conjugates	-	HMDB0303348	C02679	ko01100//Metabolic pathways;ko01110//Biosynthesis of secondary metabolites;ko00061//Fatty acid biosynthesis	Global and overview maps;Lipid metabolism	Metabolism
Com_4082_neg	6.01709e+06	8.11665e+06	9.85191e+06	1.99435e+07	1.49787e+07	1.09948e+07	7.99521e+06	1.53057e+07	0.936856	0.0602909	0.129937	0.360483	--	D-Glucosamine	C6 H13 N O5	1.399	214.049	Organic oxygen compounds	Organooxygen compounds	Carbohydrates and carbohydrate conjugates	14257-69-3	HMDB0030091	C00329	ko01100//Metabolic pathways;ko00520//Amino sugar and nucleotide sugar metabolism	Carbohydrate metabolism;Global and overview maps	Metabolism
Com_605_neg	4.54351e+07	5.74186e+07	62215261	3.08216e+07	7.48073e+07	2.39257e+07	5.5023e+07	4.31849e+07	-0.349509	0.51751	0.592569	0.35826	O-Acetylserine	--	C5 H9 N O4	1.581	146.046	Organic acids and derivatives	Carboxylic acids and derivatives	Amino acids, peptides, and analogues	5147-00-2	HMDB0003011	C00979	ko01100//Metabolic pathways;ko01110//Biosynthesis of secondary metabolites;ko01120//Microbial metabolism in diverse environments;ko01230//Biosynthesis of amino acids;ko01200//Carbon metabolism;ko00270//Cysteine and methionine metabolism;ko00920//Sulfur metabolism;ko04122//Sulfur relay system	Amino acid metabolism;Energy metabolism;Folding, sorting and degradation;Global and overview maps	Genetic Information Processing;Metabolism
Com_492_pos	2.99956e+07	3.24804e+07	2.62182e+07	2.39897e+07	1.69395e+07	2.46131e+07	2.95647e+07	2.18475e+07	-0.436411	0.0652669	0.137094	0.35692	1-Pyrenol	--	C16 H10 O	1.316	219.082	Benzenoids	Phenanthrenes and derivatives	Phenanthrols	-	HMDB0013156	C14519	ko01120//Microbial metabolism in diverse environments	Global and overview maps	Metabolism
Com_813_pos	2.00931e+06	4.66475e+06	7.7158e+06	2.74682e+07	6.60888e+06	7.87877e+06	4.79662e+06	1.39853e+07	1.54382	0.256655	0.352118	0.353882	CAR 18:1	--	C25 H48 N O4	8.772	426.356	--	--	--	--	--	-	-	-	-
Com_1348_pos	2.03462e+07	3.55314e+07	6.18562e+06	1.2842e+07	5.86024e+06	1.16523e+07	2.06877e+07	1.01182e+07	-1.03183	0.293277	0.384093	0.353332	Gly-Val	--	C7 H14 N2 O3	3.11	175.107	Organic acids and derivatives	Carboxylic acids and derivatives	Amino acids, peptides, and analogues	1963-21-9	HMDB0028854	-	-	-	-
Com_6551_neg	2.1834e+07	2.24937e+07	2.08241e+07	1.79765e+07	1.53753e+07	1.37496e+07	2.17173e+07	1.57005e+07	-0.468032	0.0104419	0.0440794	0.352627	Citraconic acid	--	C5 H6 O4	3.404	129.02	Lipids and lipid-like molecules	Fatty Acyls	Fatty acids and conjugates	498-24-8	HMDB0000749	C02226	ko01100//Metabolic pathways;ko01210//2-Oxocarboxylic acid metabolism;ko00290//Valine, leucine and isoleucine biosynthesis;ko00660//C5-Branched dibasic acid metabolism	Amino acid metabolism;Carbohydrate metabolism;Global and overview maps	Metabolism
Com_2496_neg	137167	107611	732252	6.40398e+06	6.93608e+06	4.76253e+06	325676	6.0342e+06	4.21165	0.00113327	0.016468	0.350643	LPC 24:6	--	C32 H54 N O7 P	9.619	640.364	--	--	--	--	--	-	-	-	-
Com_1116_neg	5.93317e+06	1.36852e+07	1.32083e+07	1.43742e+06	6.17395e+06	5.36029e+06	1.09422e+07	4.32389e+06	-1.33951	0.0848317	0.1654	0.350162	Tretinoin	--	C20 H28 O2	9.142	299.202	Lipids and lipid-like molecules	Prenol lipids	Retinoids	5300-03-08	HMDB0002369	C15493	ko01100//Metabolic pathways;ko05200//Pathways in cancer;ko00830//Retinol metabolism;ko03320//PPAR signaling pathway;ko04672//Intestinal immune network for IgA production;ko05222//Small cell lung cancer;ko05223//Non-small cell lung cancer;ko05226//Gastric cancer;ko04920//Adipocytokine signaling pathway	Cancer: overview;Cancer: specific types;Endocrine system;Global and overview maps;Immune system;Metabolism of cofactors and vitamins	Human Diseases;Metabolism;Organismal Systems
Com_1582_pos	9.34334e+06	1.82473e+07	2.67003e+07	6.61028e+06	1.59047e+07	7.33033e+06	1.8097e+07	9.94844e+06	-0.863207	0.234937	0.329609	0.348312	2-cyano-3-(3,4-dimethoxyphenyl)acrylic acid	--	C12 H11 N O4	5.304	234.079	--	--	--	--	--	-	-	-	-
Com_5385_pos	52775.4	60917.9	133436	1.10094e+07	3.36604e+06	4.76359e+06	82376.5	6.37968e+06	6.27511	0.0552391	0.12221	0.348306	α-Linolenoyl ethanolamide	--	C20 H35 N O2	8.864	322.273	--	--	--	--	--	-	-	-	-
Com_1529_neg	1.29388e+07	1.54665e+07	1.70482e+07	9.68866e+06	1.06893e+07	7.95634e+06	1.51512e+07	9.44478e+06	-0.681841	0.0165842	0.0562814	0.347708	N-Acetyl-L-tyrosine	--	C11 H13 N O4	5.246	222.078	Organic acids and derivatives	Carboxylic acids and derivatives	Amino acids, peptides, and analogues	537-55-3	HMDB0000866	-	-	-	-
Com_3166_neg	2.72338e+07	5.03555e+06	1.49437e+07	3.82919e+06	1.11118e+07	3.51505e+06	1.57377e+07	6.15201e+06	-1.35509	0.236155	0.331011	0.34603	Naringenin	--	C15 H12 O5	1.61	271.058	Phenylpropanoids and polyketides	Flavonoids	Flavans	480-41-1	HMDB0002670	C00509	ko01100//Metabolic pathways;ko01110//Biosynthesis of secondary metabolites;ko01061//Biosynthesis of phenylpropanoids	Chemical structure transformation maps;Global and overview maps	Metabolism
Com_3394_neg	2.01661e+07	1.78128e+07	1.62097e+07	1.20541e+07	1.3529e+07	1.13111e+07	1.80629e+07	1.22981e+07	-0.554595	0.0120223	0.04754	0.346009	Mesaconic acid	--	C5 H6 O4	2.567	129.02	Lipids and lipid-like molecules	Fatty Acyls	Fatty acids and conjugates	498-24-8	HMDB0000749	C01732	ko01100//Metabolic pathways;ko01120//Microbial metabolism in diverse environments;ko01200//Carbon metabolism;ko00630//Glyoxylate and dicarboxylate metabolism;ko00660//C5-Branched dibasic acid metabolism	Carbohydrate metabolism;Global and overview maps	Metabolism
Com_9114_pos	9.78802e+06	6.20149e+06	5.37356e+06	695957	1.33876e+06	1.44704e+06	7.12102e+06	1.16059e+06	-2.61723	0.0122988	0.0481257	0.345891	TG 18:2_18:2_18:2	--	C57 H98 O6	11.495	901.722	--	--	--	--	--	-	-	-	-
Com_1313_neg	2.47985e+06	3.73828e+06	1.7244e+06	5.81781e+06	5.77784e+06	1.92729e+07	2.64751e+06	1.02895e+07	1.95847	0.166879	0.258951	0.34581	LPE O-18:1	--	C23 H48 N O6 P	10.089	464.316	--	--	--	--	--	-	-	-	-
Com_970_pos	1.84396e+07	1.74405e+07	21199570	2.22101e+06	1.18847e+07	1.85426e+07	1.90265e+07	1.08828e+07	-0.805968	0.169776	0.26254	0.345315	5,6-Dihydrouracil	--	C4 H6 N2 O2	5.241	132.08	Organoheterocyclic compounds	Diazines	Pyrimidines and pyrimidine derivatives	504-07-4	HMDB0000076	C00429	ko01100//Metabolic pathways;ko00240//Pyrimidine metabolism;ko00410//beta-Alanine metabolism;ko00770//Pantothenate and CoA biosynthesis	Global and overview maps;Metabolism of cofactors and vitamins;Metabolism of other amino acids;Nucleotide metabolism	Metabolism
Com_1510_pos	137286	181960	562078	1.00643e+07	5.93937e+06	3.39219e+06	293775	6.4653e+06	4.45994	0.033951	0.0902952	0.345247	LPE 24:5	--	C29 H50 N O7 P	9.832	556.338	--	--	--	--	--	-	-	-	-
Com_1020_pos	221661	463461	729082	6.36628e+06	4.47845e+06	6.31285e+06	471401	5.71919e+06	3.60078	0.00118833	0.016711	0.344527	--	Lysope 18:1	C23 H46 N O7 P	9.58	480.307	--	--	--	--	--	-	-	-	-
Com_5808_neg	1.15478e+07	1.25258e+07	1.22016e+07	7.12275e+06	7.08639e+06	6.49329e+06	1.20918e+07	6.90081e+06	-0.809186	0.00012396	0.00764816	0.343311	--	N-Acetylvaline	C7 H13 N O3	5.032	158.083	Organic acids and derivatives	Carboxylic acids and derivatives	Amino acids, peptides, and analogues	96-81-1	HMDB0011757	-	-	-	-
Com_438_neg	6.75824e+07	7.24919e+07	6.41508e+07	5.60063e+07	6.39766e+07	6.35856e+07	6.8075e+07	6.11895e+07	-0.153841	0.124274	0.214101	0.34301	Uric acid	--	C5 H4 N4 O3	1.866	167.021	Organoheterocyclic compounds	Imidazopyrimidines	Purines and purine derivatives	69-93-2	HMDB0000289	C00366	ko01100//Metabolic pathways;ko01120//Microbial metabolism in diverse environments;ko04976//Bile secretion;ko00230//Purine metabolism	Digestive system;Global and overview maps;Nucleotide metabolism	Metabolism;Organismal Systems
Com_7331_pos	2.96268e+06	1.0785e+06	4.48973e+06	8.07798e+06	7.05499e+06	9.8007e+06	2.84364e+06	8.31122e+06	1.54732	0.012623	0.0487167	0.342466	PC 18:0_20:5	--	C46 H82 N O8 P	10.01	808.583	--	--	--	--	--	-	-	-	-
Com_13386_neg	9.12273e+06	1.03962e+07	9.62064e+06	4.78929e+06	4.5168e+06	4.28961e+06	9.71319e+06	4.5319e+06	-1.09983	0.000200285	0.0086116	0.342121	5-Hydroxymethyluracil	--	C5 H6 N2 O3	0.585	141.031	Organoheterocyclic compounds	Diazines	Pyrimidines and pyrimidine derivatives	4433-40-3	HMDB0000469	-	-	-	-
Com_1595_pos	1.03393e+07	1.22288e+07	1.42595e+07	5.81853e+06	8.642e+06	5.94349e+06	1.22759e+07	6.80134e+06	-0.851935	0.0199208	0.0621661	0.340373	Alanyltyrosine	--	C12 H16 N2 O4	4.161	270.144	Organic acids and derivatives	Carboxylic acids and derivatives	Amino acids, peptides, and analogues	-	HMDB0304776	-	-	-	-
Com_2332_neg	1.59778e+07	1.25638e+07	1.39907e+07	9.83144e+06	8.30574e+06	7.14401e+06	1.41774e+07	8.42706e+06	-0.750495	0.010286	0.0436224	0.340249	--	trans-2-Butene-1,4-dicarboxylic Acid	C6 H8 O4	5.174	143.035	Lipids and lipid-like molecules	Fatty Acyls	Fatty acids and conjugates	29311-53-3	HMDB0000393	-	-	-	-
Com_2908_pos	73553.6	77272.2	77403	6.56746e+06	3.83684e+06	5.29071e+06	76076.3	5.23167e+06	6.10368	0.00283159	0.023959	0.339805	Dihomo-γ-linolenic acid methyl ester	--	C21 H36 O2	9.854	338.304	--	--	--	--	--	-	-	-	-
Com_1566_neg	477489	451999	1.79451e+06	5.83861e+06	1.56797e+07	4.56444e+06	907999	8.69425e+06	3.2593	0.0926975	0.176918	0.339711	PC 8:0_8:0	--	C24 H48 N O8 P	7.309	554.312	--	--	--	--	--	-	-	-	-
Com_7389_neg	79015.8	55407	189499	5.85342e+06	4.54677e+06	5.1384e+06	107974	5.17953e+06	5.58407	0.00018226	0.00860594	0.339576	SMGDG O-22:6_2:0	--	C33 H52 O12 S	9.4	671.322	--	--	--	--	--	-	-	-	-
Com_7907_pos	1.98069e+07	1.61009e+07	1.74865e+07	1.01306e+07	1.21898e+07	1.35547e+07	1.77981e+07	1.19584e+07	-0.573701	0.0164821	0.056189	0.339502	3-{[(4-fluorophenyl)sulfonyl]amino}-5-phenylthiophene-2-carboxamide	--	C17 H13 F N2 O3 S2	6.243	377.044	--	--	--	--	--	-	-	-	-
Com_5016_neg	484668	371413	572627	3.72955e+06	7.85572e+06	7.12164e+06	476236	6.23564e+06	3.71079	0.0105997	0.0443298	0.33905	LPA 18:2	--	C21 H39 O7 P	8.952	433.237	--	--	--	--	--	-	-	-	-
Com_3752_pos	3.58942e+06	5.13293e+06	1.88189e+06	9.84141e+06	7.79107e+06	9.15032e+06	3.53475e+06	8.9276e+06	1.33667	0.00843269	0.0396107	0.338264	(2E,4E)-N-(2-methylpropyl)dodeca-2,4-dienamide	--	C16 H29 N O	8.702	252.231	--	--	--	--	--	-	-	-	-
Com_1215_neg	1.74935e+06	2.58791e+07	1.89438e+06	827678	1.0124e+06	337349	9.84096e+06	725808	-3.76114	0.319287	0.408993	0.338254	Carnosine	--	C9 H14 N4 O3	1.355	225.1	Organic acids and derivatives	Peptidomimetics	Hybrid peptides	305-84-0	HMDB0000033	C00386	ko01100//Metabolic pathways;ko00340//Histidine metabolism;ko00410//beta-Alanine metabolism	Amino acid metabolism;Global and overview maps;Metabolism of other amino acids	Metabolism
Com_665_neg	5.20765e+07	5.1572e+07	6.17733e+07	5.61558e+07	4.77425e+07	3.39622e+07	5.51406e+07	4.59535e+07	-0.26294	0.275018	0.367235	0.3374	--	Cytidine 5'-Monophosphate-N-Acetylneuraminic Acid	C20 H31 N4 O16 P	1.527	613.142	Nucleosides, nucleotides, and analogues	Pyrimidine nucleotides	Pyrimidine nucleotide sugars	3063-71-6	HMDB0001176	C00128	ko01100//Metabolic pathways;ko00520//Amino sugar and nucleotide sugar metabolism	Carbohydrate metabolism;Global and overview maps	Metabolism
Com_317_neg	2.25924e+07	4.86773e+07	5.56288e+07	7.81963e+07	6.1909e+07	3.06786e+07	4.22995e+07	5.69279e+07	0.428496	0.442713	0.523714	0.337208	2,4,6-Trihydroxyacetophenone	--	C8 H8 O4	6.486	149.025	Organic oxygen compounds	Organooxygen compounds	Carbonyl compounds	480-66-0	HMDB0029644	-	-	-	-
Com_6750_neg	211364	163149	147810	4.95213e+06	6.5789e+06	4.75038e+06	174107	5.42714e+06	4.96214	0.000818908	0.0145977	0.335786	LPA 20:1	--	C23 H45 O7 P	10.451	463.284	--	--	--	--	--	-	-	-	-
Com_2203_neg	165644	43632.5	417993	6.61689e+06	6.90356e+06	3.58883e+06	209090	5.70309e+06	4.76955	0.00672835	0.0354539	0.33556	LPE 16:3	--	C21 H38 N O7 P	8.174	446.233	--	--	--	--	--	-	-	-	-
Com_1032_neg	1.81041e+07	2.5204e+07	1.94209e+07	1.54471e+07	1.79484e+07	1.07549e+07	2.09097e+07	1.47168e+07	-0.506704	0.110734	0.199402	0.335185	Suberic acid	--	C8 H14 O4	5.702	173.082	Lipids and lipid-like molecules	Fatty Acyls	Fatty acids and conjugates	505-48-6	HMDB0000893	-	-	-	-
Com_2579_neg	28296.8	44241.2	225261	7.44111e+06	5.70599e+06	3.43027e+06	99266.3	5.52579e+06	5.79873	0.00954832	0.0421012	0.335007	Cer 20:0;3O/16:0	--	C36 H73 N O4	10.441	582.549	--	--	--	--	--	-	-	-	-
Com_7137_neg	73388.8	79311.1	92442.6	7.01132e+06	5.38495e+06	3.69077e+06	81714.2	5.36235e+06	6.03613	0.00529876	0.0317926	0.334866	LPI 17:0	--	C26 H51 O12 P	9.532	585.307	--	--	--	--	--	-	-	-	-
Com_4438_neg	716976	1.29513e+06	1.48583e+06	7.33868e+06	7.22159e+06	4.88879e+06	1.16598e+06	6.48302e+06	2.47512	0.00305896	0.0245339	0.334832	1a,1b-Dihomo prostaglandin F2α	--	C22 H38 O5	10.078	417.242	--	--	--	--	--	-	-	-	-
Com_1076_pos	9.57072e+06	1.27159e+07	9.68454e+06	6.32459e+06	5.3542e+06	4.46665e+06	1.06571e+07	5.38181e+06	-0.985645	0.0104775	0.0440937	0.334692	N-(6-methoxypyridin-3-yl)thiophene-2-carboxamide	--	C11 H10 N2 O2 S	1.315	235.056	--	--	--	--	--	-	-	-	-
Com_3260_neg	9.57398e+06	1.16688e+07	1.53707e+07	5.56402e+06	576283	9.32826e+06	1.22045e+07	5.15619e+06	-1.24304	0.0818826	0.162001	0.334642	8-Oxo-2-deoxyadenosine	--	C10 H13 N5 O4	1.39	266.089	--	--	--	--	--	-	-	-	-
Com_2413_pos	86859.6	99494.1	241560	5.4133e+06	4.92224e+06	4.88145e+06	142638	5.07233e+06	5.15222	1.01e-05	0.00227198	0.334108	LPC 14:1-SN1	--	C22 H44 N O7 P	8.229	466.291	--	--	--	--	--	-	-	-	-
Com_1223_pos	41422.8	46220.1	46508.6	5.40944e+06	3.46184e+06	6.22113e+06	44717.2	5.0308e+06	6.81381	0.00367602	0.0257665	0.334098	5-[(8Z,11Z)-pentadeca-8,11-dien-1-yl]benzene-1,3-diol	--	C21 H32 O2	10.35	317.246	--	--	--	--	--	-	-	-	-
Com_10708_pos	367982	421508	360822	5.05883e+06	5.41612e+06	5.53523e+06	383437	5.33672e+06	3.79889	4.31e-06	0.0018622	0.334008	PC 34:1	--	C42 H82 N O8 P	8.377	782.563	--	--	--	--	--	-	-	-	-
Com_2804_neg	1.2029e+07	1.89464e+07	2.48364e+07	1.26619e+07	1.56023e+07	6.00924e+06	1.86039e+07	1.14245e+07	-0.703477	0.198537	0.294274	0.333579	N-Acetyl-α-D-glucosamine 1-phosphate	--	C8 H16 N O9 P	1.435	300.05	--	--	--	--	--	-	-	-	-
Com_12504_neg	482704	1.85881e+06	553114	5.08073e+06	1.0504e+06	2.02343e+07	964876	8.78847e+06	3.1872	0.252567	0.349248	0.332882	Geranyl pyrophosphate	--	C10 H20 O7 P2	1.529	313.066	Lipids and lipid-like molecules	Prenol lipids	Isoprenoid phosphates	763-10-0	HMDB0001285	C05847	ko01100//Metabolic pathways;ko01110//Biosynthesis of secondary metabolites;ko00130//Ubiquinone and other terpenoid-quinone biosynthesis	Global and overview maps;Metabolism of cofactors and vitamins	Metabolism
Com_4632_neg	8.43409e+06	1.5064e+06	564358	1.34121e+07	1.03988e+07	6.34336e+06	3.50162e+06	1.00514e+07	1.52131	0.111465	0.199912	0.331387	Cer 18:1;2O/14:0	--	C32 H63 N O3	11.774	544.452	--	--	--	--	--	-	-	-	-
Com_1060_neg	1.02141e+07	1.59639e+07	1.20041e+07	8.34957e+06	8.24052e+06	4.79927e+06	1.27273e+07	7.12979e+06	-0.835999	0.0531547	0.119318	0.330735	L-Lysine	--	C6 H14 N2 O2	1.256	145.099	Organic acids and derivatives	Carboxylic acids and derivatives	Amino acids, peptides, and analogues	10098-89-2	HMDB0301757	C00047	ko01100//Metabolic pathways;ko01110//Biosynthesis of secondary metabolites;ko01120//Microbial metabolism in diverse environments;ko01060//Biosynthesis of plant secondary metabolites;ko01230//Biosynthesis of amino acids;ko02010//ABC transporters;ko01210//2-Oxocarboxylic acid metabolism;ko00470//D-Amino acid metabolism;ko01064//Biosynthesis of alkaloids derived from ornithine, lysine and nicotinic …	Amino acid metabolism;Chemical structure transformation maps;Digestive system;Global and overview maps;Membrane transport;Metabolism of cofactors and vitamins;Metabolism of other amino acids;Translation	Environmental Information Processing;Genetic Information Processing;Metabolism;Organismal Systems
Com_3854_neg	395844	468456	970979	7.50279e+06	5.12209e+06	4.4678e+06	611760	5.69756e+06	3.21931	0.00564694	0.0327649	0.33072	DLCL 18:0_20:2	--	C47 H90 O15 P2	9.073	477.283	--	--	--	--	--	-	-	-	-
Com_3251_neg	1.08741e+07	8.63906e+06	7.11236e+06	3.62539e+06	4.62159e+06	2.68927e+06	8.87516e+06	3.64542e+06	-1.28369	0.013014	0.0493983	0.328174	N-benzyl-3-(4-chlorophenyl)-4,5-dihydro-5-isoxazolecarboxamide	--	C17 H15 Cl N2 O2	7.28	313.08	--	--	--	--	--	-	-	-	-
Com_633_neg	1.75682e+07	4.83003e+07	1.60856e+07	5.59341e+07	2.01833e+07	4.08444e+07	2.73181e+07	3.89873e+07	0.513148	0.473187	0.552163	0.3264	trans-Aconitic acid	--	C6 H6 O6	2.086	173.01	Organic acids and derivatives	Carboxylic acids and derivatives	Tricarboxylic acids and derivatives	4023-65-8	HMDB0000958	C02341	ko01100//Metabolic pathways;ko00660//C5-Branched dibasic acid metabolism	Carbohydrate metabolism;Global and overview maps	Metabolism
Com_8875_neg	1.49799e+07	1.53963e+07	1.37449e+07	1.0211e+07	1.13721e+07	7.51014e+06	1.4707e+07	9.69776e+06	-0.600785	0.0158967	0.0548581	0.326091	Acetominophen	--	C8 H9 N O2	1.552	150.056	Benzenoids	Phenols	1-hydroxy-2-unsubstituted benzenoids	103-90-2	HMDB0001859	C06804	ko04976//Bile secretion	Digestive system	Organismal Systems
Com_1875_pos	1.44681e+07	1.38205e+07	1.37932e+07	9.32919e+06	9.56788e+06	9.01161e+06	1.40273e+07	9.30289e+06	-0.592485	6.56e-05	0.00567433	0.326024	--	DL-3,4-Dihydroxyphenyl glycol	C8 H10 O4	1.185	171.066	--	--	--	--	--	-	-	-	-
Com_2149_neg	45660.5	53508.7	45652	8.19561e+06	6.87264e+06	2.18446e+06	48273.7	5.7509e+06	6.89641	0.0352866	0.0920961	0.325219	LPI 15:0	--	C24 H47 O12 P	8.37	557.275	--	--	--	--	--	-	-	-	-
Com_2777_pos	77113.8	91272	85138.4	6.88843e+06	5.52517e+06	3.19468e+06	84508.1	5.20276e+06	5.94404	0.00899684	0.0405669	0.325145	PC O-21:2	--	C29 H56 N O7 P	10.212	562.385	--	--	--	--	--	-	-	-	-
Com_3648_pos	1.23574e+07	1.25543e+07	1.32148e+07	5.87323e+06	8.48141e+06	8.97782e+06	1.27088e+07	7.77749e+06	-0.708454	0.00778669	0.0377769	0.324772	DL-methionine sulfoxide	--	C5 H11 N O3 S	2.499	148.042	Organic acids and derivatives	Carboxylic acids and derivatives	Amino acids, peptides, and analogues	-	HMDB0250776	-	-	-	-
Com_3709_neg	1.19912e+07	1.08611e+07	1.17042e+07	6.24522e+06	8.07966e+06	5.9881e+06	1.15189e+07	6.77099e+06	-0.766558	0.00304365	0.0245339	0.324299	--	2-Hydroxy-3-methylbutanoic acid	C5 H10 O3	4.975	117.056	Lipids and lipid-like molecules	Fatty Acyls	Fatty acids and conjugates	4026-18-0	HMDB0000407	-	-	-	-
Com_315_neg	1.1768e+07	1.27036e+07	1.61076e+07	7.51201e+06	1.0664e+07	6.60348e+06	1.35264e+07	8.25984e+06	-0.711591	0.043233	0.104372	0.324166	--	o-Toluic Acid	C8 H8 O2	5.246	135.046	Benzenoids	Benzene and substituted derivatives	Benzoic acids and derivatives	118-90-1	HMDB0002340	C07215	ko01100//Metabolic pathways;ko01120//Microbial metabolism in diverse environments	Global and overview maps	Metabolism
Com_5550_pos	1.77491e+06	1.09401e+06	3.23e+06	7.37724e+06	4.31818e+06	9.67934e+06	2.03298e+06	7.12492e+06	1.80928	0.0384505	0.0974254	0.322325	16(R)-HETE	--	C20 H32 O3	8.264	343.223	Lipids and lipid-like molecules	Fatty Acyls	Eicosanoids	-	HMDB0004680	C14778	ko00590//Arachidonic acid metabolism	Lipid metabolism	Metabolism
Com_2358_pos	430552	143843	176474	5.80471e+06	6.03513e+06	3.63312e+06	250290	5.15765e+06	4.36504	0.00311652	0.0245339	0.321953	PC O-15:1	--	C23 H46 N O7 P	8.326	480.307	--	--	--	--	--	-	-	-	-
Com_3771_neg	1.68388e+07	3.01559e+07	1.60746e+07	1.93423e+07	1.38214e+07	7.07184e+06	2.10231e+07	1.34118e+07	-0.648467	0.25876	0.353712	0.320598	N-Acetylglycine	--	C4 H7 N O3	1.699	116.036	Organic acids and derivatives	Carboxylic acids and derivatives	Amino acids, peptides, and analogues	543-24-8	HMDB0000532	-	-	-	-
Com_2084_neg	1.64738e+07	1.53036e+07	1.41594e+07	9.54959e+06	1.1651e+07	1.04983e+07	1.53123e+07	1.05663e+07	-0.535215	0.00627422	0.0345175	0.319722	3,3-Dimethylglutaric acid	--	C7 H12 O4	5.67	159.067	Lipids and lipid-like molecules	Fatty Acyls	Fatty acids and conjugates	4839-46-7	HMDB0002441	-	-	-	-
Com_611_neg	86741.7	100659	199410	5.98805e+06	5.47365e+06	3.27403e+06	128937	4.91191e+06	5.25155	0.00455981	0.029345	0.317061	LPE 18:3	--	C23 H42 N O7 P	8.756	474.264	--	--	--	--	--	-	-	-	-
Com_2221_pos	63035.3	71497.8	67528.6	7.24381e+06	5.22199e+06	2.75301e+06	67353.9	5.07294e+06	6.23492	0.0182274	0.0586719	0.316255	PC O-24:3	--	C32 H60 N O7 P	10.835	602.416	--	--	--	--	--	-	-	-	-
Com_997_neg	2.52647e+07	2.76305e+07	2.57371e+07	2.38262e+07	2.14668e+07	1.71957e+07	2.62108e+07	2.08296e+07	-0.331529	0.0601233	0.1297	0.316132	--	Gamma-Caprolactone	C6 H10 O2	6.45	227.13	Organoheterocyclic compounds	Lactones	Gamma butyrolactones	695-06-7	HMDB0003843	-	-	-	-
Com_2563_neg	884638	1.44962e+06	720263	6.60281e+06	2.85109e+06	8.30953e+06	1.01817e+06	5.92115e+06	2.53989	0.0394297	0.0990851	0.315726	LPE O-17:1	--	C22 H46 N O6 P	10.155	450.3	--	--	--	--	--	-	-	-	-
Com_11348_neg	1.07505e+07	1.14996e+07	1.11025e+07	5.26598e+06	7.34852e+06	7.26771e+06	1.11176e+07	6.6274e+06	-0.746325	0.00327718	0.0245902	0.315437	N-Acetylhistidine	--	C8 H11 N3 O3	3.355	196.073	Organic acids and derivatives	Carboxylic acids and derivatives	Amino acids, peptides, and analogues	2497-02-01	HMDB0032055	-	-	-	-
Com_1585_pos	664248	950625	637344	9.51263e+06	1.71063e+06	6.80669e+06	750739	6.00998e+06	3.00098	0.0831933	0.16348	0.315163	LPC 17:2	--	C25 H48 N O7 P	9.969	528.304	--	--	--	--	--	-	-	-	-
Com_11895_pos	4.33677e+06	6.95532e+06	5.79618e+06	1.23995e+06	1.07641e+06	1.21981e+06	5.69609e+06	1.17872e+06	-2.27275	0.0040051	0.0272642	0.314698	TG 16:0_18:1_18:2	--	C55 H100 O6	11.502	874.782	--	--	--	--	--	-	-	-	-
Com_1556_pos	1.37041e+07	9.46243e+06	1.35384e+07	4.84321e+06	8.30512e+06	7.74817e+06	1.2235e+07	6.9655e+06	-0.812709	0.0397632	0.0995835	0.314614	2-(tert-butyl)-1,3-thiazolane-4-carboxylic acid	--	C8 H15 N O2 S	5.599	190.089	--	--	--	--	--	-	-	-	-
Com_1161_neg	1.56889e+06	2.55718e+07	1.10686e+06	1.02367e+06	1.03295e+06	1.02112e+06	9.41585e+06	1.02591e+06	-3.19818	0.357698	0.443851	0.314211	gamma-Glutamylleucine	--	C11 H20 N2 O5	5.238	259.131	Organic acids and derivatives	Carboxylic acids and derivatives	Amino acids, peptides, and analogues	2566-39-4	HMDB0011171	-	-	-	-
Com_1691_pos	1.51666e+07	1.16042e+07	1.02869e+07	6.33043e+06	7.35694e+06	7.80476e+06	1.23526e+07	7.16404e+06	-0.785968	0.0270201	0.0772492	0.314071	N-Acetyl-L-leucine	--	C8 H15 N O3	1.96	174.112	Organic acids and derivatives	Carboxylic acids and derivatives	Amino acids, peptides, and analogues	1188-21-2	HMDB0011756	-	-	-	-
Com_1471_pos	575013	1.1056e+06	294632	3.51543e+06	3.7747e+06	1.1701e+07	658413	6.33039e+06	3.26523	0.103283	0.191423	0.313475	SL 10:1;O/15:0;O	--	C25 H49 N O6 S	10.766	492.343	--	--	--	--	--	-	-	-	-
Com_7945_pos	1.33023e+07	5.00985e+06	7.49709e+06	2.99219e+06	2.44571e+06	2.38829e+06	8.60309e+06	2.60873e+06	-1.72151	0.0717962	0.146589	0.313203	PC 20:3_20:4	--	C48 H82 N O8 P	9.521	832.583	--	--	--	--	--	-	-	-	-
Com_2747_pos	595177	557224	542381	7.04551e+06	5.57166e+06	3.37983e+06	564927	5.33234e+06	3.23863	0.0110218	0.0451008	0.312682	1,2-dihydroxyheptadec-16-yn-4-yl acetate	--	C19 H34 O4	8.061	309.241	--	--	--	--	--	-	-	-	-
Com_4781_neg	185119	164470	185318	9.8703e+06	3.5686e+06	3.08638e+06	178302	5.50843e+06	4.94924	0.0712863	0.145736	0.312469	LPG 19:1	--	C25 H49 O9 P	10.09	523.306	--	--	--	--	--	-	-	-	-
Com_12843_pos	1.22647e+07	5.21123e+06	6.04564e+06	2.35344e+06	2.10032e+06	1.78794e+06	7.84052e+06	2.08057e+06	-1.91397	0.0612244	0.13107	0.312347	Cer 18:0;2O/16:0	--	C34 H69 N O3	8.994	540.534	--	--	--	--	--	-	-	-	-
Com_2534_neg	1.34219e+06	1.51081e+06	4.01408e+06	7.12762e+06	7.98918e+06	6.11883e+06	2.28903e+06	7.07855e+06	1.62872	0.00930819	0.0415544	0.311475	--	N-Oleoyl Glycine	C20 H37 N O3	9.727	338.271	Organoheterocyclic compounds	Diazines	Pyrimidines and pyrimidine derivatives	-	HMDB0241916	-	-	-	-
Com_3629_neg	2.17575e+07	1.28566e+07	2.2015e+07	1.27788e+07	1.32479e+07	1.18386e+07	1.88764e+07	1.26217e+07	-0.580671	0.108698	0.197076	0.31072	2-Keto-4-methylthiobutyric acid	--	C5 H8 O3 S	4.879	147.013	Lipids and lipid-like molecules	Fatty Acyls	Fatty acids and conjugates	583-92-6	HMDB0001553	C01180	ko01100//Metabolic pathways;ko01110//Biosynthesis of secondary metabolites;ko01060//Biosynthesis of plant secondary metabolites;ko01210//2-Oxocarboxylic acid metabolism;ko00470//D-Amino acid metabolism;ko00270//Cysteine and methionine metabolism	Amino acid metabolism;Chemical structure transformation maps;Global and overview maps;Metabolism of other amino acids	Metabolism
Com_3786_pos	1.49532e+07	1.98708e+06	6.14554e+06	877603	709111	728041	7.69527e+06	771585	-3.31807	0.144347	0.235691	0.310681	PC O-35:7	--	C43 H74 N O7 P	9.926	748.525	--	--	--	--	--	-	-	-	-
Com_3058_neg	9.66837e+06	1.23323e+06	1.03552e+06	1.38392e+07	5.13259e+06	1.07116e+07	3.97904e+06	9.89448e+06	1.3142	0.196252	0.291463	0.310285	--	Phosphopyruvic acid	C3 H5 O6 P	2.296	166.975	--	--	--	--	--	-	-	-	-
Com_4989_neg	241902	187393	250178	8.44785e+06	5.17176e+06	2.40592e+06	226491	5.34184e+06	4.55981	0.0428486	0.103889	0.3097	PI 4:0_16:2	--	C29 H51 O13 P	7.426	637.302	--	--	--	--	--	-	-	-	-
Com_3023_neg	7.82394e+06	7.31115e+06	4.76858e+06	1.43709e+06	3.40267e+06	1.28595e+06	6.63455e+06	2.0419e+06	-1.70008	0.0169282	0.0565503	0.309498	LPE O-7:0	--	C12 H28 N O6 P	3.093	312.157	--	--	--	--	--	-	-	-	-
Com_3277_neg	7.63284e+06	9.12907e+06	8.92235e+06	3.82817e+06	5.15687e+06	4.01045e+06	8.56142e+06	4.33183e+06	-0.982873	0.00250467	0.022513	0.309091	Oxoamide	--	C10 H12 N2 O2	4.855	191.083	Organic oxygen compounds	Organooxygen compounds	Carbonyl compounds	713-05-3	HMDB0001004	-	-	-	-
Com_6178_neg	65918.8	68127.3	69478.5	5.4334e+06	7.26111e+06	2.63934e+06	67841.6	5.11128e+06	6.23537	0.0198969	0.0621661	0.308331	Isorhamnetin	--	C16 H12 O7	9.129	315.05	Phenylpropanoids and polyketides	Flavonoids	Flavones	480-19-3	HMDB0002655	-	-	-	-
Com_731_neg	1.28845e+07	1.58703e+07	1.2243e+07	1.88595e+07	1.71678e+07	1.90939e+07	1.36659e+07	1.83737e+07	0.427062	0.0208016	0.0639811	0.306988	α-Aspartylphenylalanine	--	C13 H16 N2 O5	4.914	279.099	--	--	--	--	--	-	-	-	-
Com_15891_neg	8.14416e+06	1.7468e+07	2.12517e+06	3.50704e+06	2.64806e+06	1.7434e+06	9.24579e+06	2.63283e+06	-1.81218	0.214971	0.30808	0.306964	PI 16:0_20:4	--	C45 H79 O13 P	9.613	857.523	--	--	--	--	--	-	-	-	-
Com_3469_neg	66616.8	87684.9	724523	5.03774e+06	3.70661e+06	4.5841e+06	292941	4.44282e+06	3.92279	0.0007448	0.0145977	0.306388	LPC 19:2	--	C27 H52 N O7 P	9.372	578.348	--	--	--	--	--	-	-	-	-
Com_3679_pos	903608	1.84394e+06	416883	7.50934e+06	4.4969e+06	4.62942e+06	1.05481e+06	5.54522e+06	2.39426	0.0136605	0.0502225	0.30601	Psychosine	--	C24 H47 N O7	7.883	462.34	Lipids and lipid-like molecules	Sphingolipids	Glycosphingolipids	-	HMDB0242640	C01747	ko00600//Sphingolipid metabolism	Lipid metabolism	Metabolism
Com_2970_neg	5.02559e+06	9.72761e+06	9.60817e+06	4.361e+06	3.36673e+06	2.43765e+06	8.12046e+06	3.38846e+06	-1.26093	0.0451217	0.10766	0.302904	gamma-Glutamylmethionine	--	C10 H18 N2 O5 S	4.952	277.087	Organic acids and derivatives	Carboxylic acids and derivatives	Amino acids, peptides, and analogues	17663-87-5	HMDB0034367	-	-	-	-
Com_20574_neg	523765	575230	1.28701e+06	2.70856e+06	992552	1.98715e+07	795334	7.85754e+06	3.30445	0.306701	0.397737	0.302415	PC 16:0_16:1	--	C40 H78 N O8 P	7.801	776.548	--	--	--	--	--	-	-	-	-
Com_2655_neg	1.67129e+07	3.51468e+07	3.31259e+07	1.88457e+07	2.80787e+07	1.70715e+07	2.83285e+07	2.13319e+07	-0.40924	0.35921	0.445056	0.302396	PB-22 N-pentanoic acid-3-carboxyindole metabolite	--	C14 H15 N O4	1.882	260.089	--	--	--	--	--	-	-	-	-
Com_1800_pos	75293.9	64797.7	111261	5.31112e+06	6.02395e+06	2.67099e+06	83784.1	4.66869e+06	5.8002	0.0108612	0.0448399	0.301778	PC O-18:4	--	C26 H46 N O7 P	8.17	516.307	--	--	--	--	--	-	-	-	-
Com_2836_neg	490150	277243	547721	4.45306e+06	9.02911e+06	3.47702e+06	438371	5.65306e+06	3.68881	0.0382684	0.0970733	0.300874	LNAPS 2:0/N-14:0	--	C22 H42 N O10 P	7.173	510.249	--	--	--	--	--	-	-	-	-
Com_1648_pos	59982.8	72630.1	66958.3	6.69472e+06	3.56032e+06	3.088e+06	66523.7	4.44768e+06	6.06304	0.0179771	0.0582565	0.300527	--	Lysope 14:0	C19 H40 N O7 P	8.122	448.243	--	--	--	--	--	-	-	-	-
Com_4776_pos	2.42764e+06	2.66107e+06	2.34029e+06	7.23699e+06	6.79993e+06	5.74587e+06	2.47633e+06	6.59426e+06	1.41301	0.000810677	0.0145977	0.300194	1,4-dihydroxyheptadec-16-en-2-yl acetate	--	C19 H36 O4	8.875	311.256	--	--	--	--	--	-	-	-	-
Com_389_pos	8.30815e+07	9.32851e+07	1.12679e+08	6.51149e+07	7.37428e+07	1.12819e+08	9.63487e+07	8.38922e+07	-0.199728	0.505551	0.580648	0.299485	Cytosine	--	C4 H5 N3 O	1.622	112.05	Organoheterocyclic compounds	Diazines	Pyrimidines and pyrimidine derivatives	71-30-7	HMDB0000630	C00380	ko01100//Metabolic pathways;ko00240//Pyrimidine metabolism	Global and overview maps;Nucleotide metabolism	Metabolism
Com_4418_neg	73162.9	73409.5	223702	4.7437e+06	5.99698e+06	2.95479e+06	123425	4.56516e+06	5.20896	0.00736598	0.0369119	0.298994	LPC 14:1	--	C22 H44 N O7 P	8.217	510.285	--	--	--	--	--	-	-	-	-
Com_5497_neg	128512	118311	465709	5.27121e+06	3.79172e+06	3.68641e+06	237511	4.24978e+06	4.16132	0.00156563	0.018801	0.298491	LPC 22:4	--	C30 H54 N O7 P	9.756	616.364	--	--	--	--	--	-	-	-	-
Com_1106_pos	2.5074e+07	2.6327e+07	2.72124e+07	2.27305e+07	2.07545e+07	2.21834e+07	2.62045e+07	2.18895e+07	-0.259575	0.00726205	0.0366359	0.297959	Kojic acid	--	C6 H6 O4	1.182	143.035	Organoheterocyclic compounds	Pyrans	Pyranones and derivatives	-	HMDB0258034	-	-	-	-
Com_3153_neg	8.13199e+06	1.1312e+07	4.30839e+06	2.74761e+06	3.91669e+06	2.42246e+06	7.91746e+06	3.02892e+06	-1.38623	0.0779924	0.156541	0.297883	3-(2-thienylmethyl)-2-thioxotetrahydro-4H-imidazol-4-one	--	C8 H8 N2 O S2	3.198	211.002	--	--	--	--	--	-	-	-	-
Com_980_neg	31520.6	38027.8	30704.9	231857	774639	2.11793e+07	33417.8	7.39525e+06	7.78984	0.345732	0.433611	0.296898	LNAPE 18:4/N-22:4	--	C45 H74 N O8 P	8.675	786.499	--	--	--	--	--	-	-	-	-
Com_6797_neg	8.00382e+06	8.15298e+06	8.639e+06	2.68712e+06	6.01523e+06	3.85433e+06	8.26527e+06	4.18556e+06	-0.981641	0.0147802	0.0524532	0.296695	Lipoic acid	--	C8 H14 O2 S2	3.96	205.036	Organoheterocyclic compounds	Dithiolanes	Lipoic acids and derivatives	-	HMDB0251530	-	-	-	-
Com_2146_neg	2.33608e+07	1.52399e+07	1.91539e+07	1.4503e+07	1.54274e+07	1.148e+07	1.92515e+07	1.38035e+07	-0.479943	0.107085	0.195704	0.293876	--	L-Asparagine	C4 H8 N2 O3	1.621	131.047	Organic acids and derivatives	Carboxylic acids and derivatives	Amino acids, peptides, and analogues	-	HMDB0251512	C00152	ko01100//Metabolic pathways;ko01110//Biosynthesis of secondary metabolites;ko01060//Biosynthesis of plant secondary metabolites;ko01230//Biosynthesis of amino acids;ko05230//Central carbon metabolism in cancer;ko04974//Protein digestion and absorption;ko00250//Alanine, aspartate and glutamate metabolism;ko00970//Aminoacyl-tRNA biosynthesis;ko04978//Mineral absorption	Amino acid metabolism;Cancer: overview;Chemical structure transformation maps;Digestive system;Global and overview maps;Translation	Genetic Information Processing;Human Diseases;Metabolism;Organismal Systems
Com_2265_neg	173864	62991.9	781202	2.16318e+06	5.93198e+06	6.76514e+06	339353	4.95343e+06	3.86757	0.032298	0.0866157	0.293867	PE O-22:5_2:0	--	C29 H50 N O7 P	9.091	554.327	--	--	--	--	--	-	-	-	-
Com_1036_pos	1.1287e+07	1.40661e+07	1.36653e+07	9.03445e+06	9.52573e+06	8.4421e+06	1.30061e+07	9.00076e+06	-0.531075	0.0122188	0.0478959	0.293723	N-Acetylmethionine	--	C7 H13 N O3 S	5.341	192.069	Organic acids and derivatives	Carboxylic acids and derivatives	Amino acids, peptides, and analogues	65-82-7	HMDB0011745	-	-	-	-
Com_1495_neg	1.88176e+07	1.91377e+07	1.58578e+07	1.38784e+07	1.25779e+07	1.41239e+07	1.79377e+07	1.35267e+07	-0.407182	0.018474	0.0592114	0.293683	--	D-Xylonic Acid	C5 H10 O6	1.386	165.041	Organic oxygen compounds	Organooxygen compounds	Carbohydrates and carbohydrate conjugates	-	HMDB0242170	-	-	-	-
Com_4298_neg	931969	456883	1.43833e+06	4.14692e+06	4.9314e+06	5.19971e+06	942395	4.75934e+06	2.33636	0.000845614	0.0145977	0.290253	15-OxoEDE	--	C20 H34 O3	9.024	303.234	--	--	--	--	--	-	-	-	-
Com_689_pos	1.06884e+07	1.35017e+07	2.21219e+06	3.36356e+06	1.74801e+06	3.8347e+06	8.80078e+06	2.98209e+06	-1.56131	0.167082	0.259087	0.290179	Glycyl-L-leucine	--	C8 H16 N2 O3	5.147	189.123	Organic acids and derivatives	Carboxylic acids and derivatives	Amino acids, peptides, and analogues	-	HMDB0028929	-	-	-	-
Com_15639_neg	1.15015e+07	1.09082e+07	1.70831e+07	7.03206e+06	1.11402e+07	6.78936e+06	1.31643e+07	8.32053e+06	-0.661879	0.116019	0.205383	0.288301	Vanillylmandelic acid	--	C9 H10 O5	5.831	197.044	Benzenoids	Phenols	Methoxyphenols	-	HMDB0304531	C05584	ko01100//Metabolic pathways;ko00350//Tyrosine metabolism	Amino acid metabolism;Global and overview maps	Metabolism
Com_1507_neg	1.40746e+07	2.01675e+07	1.62741e+07	1.16401e+07	1.4314e+07	1.13135e+07	1.68388e+07	1.24225e+07	-0.438828	0.0939798	0.178443	0.287349	Cer 13:2;2O/2:0	--	C15 H27 N O3	6.769	268.193	--	--	--	--	--	-	-	-	-
Com_383_pos	2.84917e+07	2.58238e+07	3.06878e+07	4.87913e+07	3.09589e+07	2.67978e+07	2.83344e+07	3.5516e+07	0.325912	0.356147	0.442724	0.287235	Apocynin	--	C9 H10 O3	5.783	167.07	Organic oxygen compounds	Organooxygen compounds	Carbonyl compounds	-	HMDB0247918	-	-	-	-
Com_1313_pos	1.35956e+07	9.95052e+06	1.43142e+07	5.98138e+06	8.83501e+06	9.26977e+06	1.26201e+07	8.02872e+06	-0.652479	0.0540061	0.120789	0.287135	Riboflavin	--	C17 H20 N4 O6	5.395	377.145	Nucleosides, nucleotides, and analogues	Flavin nucleotides	HASH(0x6141090)	146-17-8	HMDB0001520	C00255	ko01100//Metabolic pathways;ko01110//Biosynthesis of secondary metabolites;ko02010//ABC transporters;ko04977//Vitamin digestion and absorption;ko00740//Riboflavin metabolism	Digestive system;Global and overview maps;Membrane transport;Metabolism of cofactors and vitamins	Environmental Information Processing;Metabolism;Organismal Systems
Com_3020_neg	1.61322e+06	1.91521e+06	1.92197e+06	5.40746e+06	3.47731e+06	9.80693e+06	1.8168e+06	6.23057e+06	1.77796	0.078252	0.156592	0.286784	4-benzyl-N-(3,5-dichlorophenyl)-1,4-diazepane-1-carboxamide	--	C19 H21 Cl2 N3 O	1.413	376.103	--	--	--	--	--	-	-	-	-
Com_2410_neg	9.04929e+06	1.03112e+07	1.16812e+07	5.19144e+06	8.61918e+06	5.24627e+06	1.03472e+07	6.3523e+06	-0.703894	0.0429318	0.103957	0.285222	gamma-Glutamyltyrosine	--	C14 H18 N2 O6	4.999	309.11	Organic acids and derivatives	Carboxylic acids and derivatives	Amino acids, peptides, and analogues	7432-23-7	HMDB0011741	-	-	-	-
Com_1268_neg	2.26962e+07	1.6779e+07	1.98889e+07	1.44716e+07	1.67527e+07	1.41468e+07	1.9788e+07	1.51237e+07	-0.387818	0.0696236	0.143718	0.284725	2-Hydroxyvaleric acid	--	C5 H10 O3	5.374	117.056	Lipids and lipid-like molecules	Fatty Acyls	Fatty acids and conjugates	617-31-2	HMDB0001863	-	-	-	-
Com_2209_neg	6.86695e+06	6.21722e+06	8.25869e+06	1.20246e+07	1.14072e+07	9.70741e+06	7.11429e+06	1.10464e+07	0.634785	0.0128098	0.0491766	0.2831	Perfluorooctanoic acid (PFOA)	--	C8 H F15 O2	6.812	412.968	--	--	--	--	--	-	-	-	-
Com_4652_pos	64042.8	68790.8	68537.3	3.68434e+06	2.88222e+06	4.22765e+06	67123.7	3.59807e+06	5.74426	0.000831144	0.0145977	0.282961	2-(3,4-dihydroxyphenyl)-3,5,7-trihydroxy-6-methyl-4H-chromen-4-one	--	C16 H12 O7	8.812	317.062	--	--	--	--	--	-	-	-	-
Com_1674_neg	8.45384e+06	8.58288e+06	7.34711e+06	4.61279e+06	6.00242e+06	1.93919e+06	8.12794e+06	4.1848e+06	-0.957732	0.0347958	0.0914426	0.282838	Hexadecanedioic acid	--	C16 H30 O4	7.869	285.208	Lipids and lipid-like molecules	Fatty Acyls	Fatty acids and conjugates	-	HMDB0304377	-	-	-	-
Com_2298_pos	71236.8	81782.2	139286	3.76019e+06	4.27214e+06	3.22127e+06	97435.1	3.7512e+06	5.26677	0.00027518	0.0101501	0.282804	SL 10:1;O/18:3	--	C28 H49 N O5 S	8.053	512.333	--	--	--	--	--	-	-	-	-
Com_1048_pos	1.84396e+07	1.74405e+07	21199570	1.07253e+07	1.18847e+07	1.85426e+07	1.90265e+07	1.37175e+07	-0.471992	0.118923	0.208231	0.28269	Skatole	--	C9 H9 N	5.247	132.08	Organoheterocyclic compounds	Indoles and derivatives	Indoles	83-34-1	HMDB0000466	C08313	ko00380//Tryptophan metabolism	Amino acid metabolism	Metabolism
Com_1403_neg	1.00925e+07	1.24147e+07	8.65629e+06	6.59868e+06	6.71574e+06	6.10866e+06	1.03878e+07	6.47436e+06	-0.682087	0.0243704	0.0721492	0.282164	D-(-)-Lyxose	--	C5 H10 O5	1.463	149.046	--	--	--	--	--	-	-	-	-
Com_1411_pos	1.07421e+07	5.24325e+06	8.32278e+06	1.80683e+06	4.41514e+06	4.33967e+06	8.10271e+06	3.52055e+06	-1.2026	0.0643031	0.135971	0.281326	1-[(3S)-3-(1,3-Benzoxazol-2-yl)-1-pyrrolidinyl]-3-methoxy-1-propanone	--	C15 H18 N2 O3	5.41	275.142	--	--	--	--	--	-	-	-	-
Com_345_neg	1.62244e+07	1.69688e+07	2.41243e+07	1.52675e+07	1.44006e+07	1.26773e+07	1.91058e+07	1.41151e+07	-0.436767	0.130704	0.220783	0.280802	2'-Deoxyinosine	--	C10 H12 N4 O4	4.221	251.079	Nucleosides, nucleotides, and analogues	Purine nucleosides	Purine 2'-deoxyribonucleosides	890-38-0	HMDB0000071	C05512	ko01100//Metabolic pathways;ko02010//ABC transporters;ko00230//Purine metabolism	Global and overview maps;Membrane transport;Nucleotide metabolism	Environmental Information Processing;Metabolism
Com_3661_neg	5.49894e+07	4.13664e+07	4.34754e+07	3.35117e+07	2.99371e+07	5.0605e+07	4.66104e+07	3.8018e+07	-0.293972	0.324473	0.414104	0.278361	Glutamic acid	--	C5 H9 N O4	3.357	146.046	Organic acids and derivatives	Carboxylic acids and derivatives	Amino acids, peptides, and analogues	-	HMDB0060475	C00302	ko01100//Metabolic pathways	Global and overview maps	Metabolism
Com_2146_pos	1.13506e+07	1.07776e+07	1.16185e+07	5.86338e+06	9.64667e+06	6.97973e+06	1.12489e+07	7.49659e+06	-0.585477	0.030945	0.0848578	0.278194	N1-(2-cyanoethyl)-N1-cyclohexyl-4-bromobenzene-1-sulfonamide	--	C15 H19 Br N2 O2 S	1.729	371.035	--	--	--	--	--	-	-	-	-
Com_5506_neg	66169.9	71587.6	61967	7.29793e+06	3.97654e+06	1.68397e+06	66574.9	4.31948e+06	6.01974	0.0594394	0.128719	0.27761	LPI 17:2	--	C26 H47 O12 P	8.498	581.274	--	--	--	--	--	-	-	-	-
Com_1794_neg	1.10432e+07	1.17176e+07	1.55548e+07	6.12652e+06	1.18753e+07	7.23695e+06	1.27719e+07	8.41293e+06	-0.602287	0.125076	0.214989	0.276376	2-Aminoadipic acid	--	C6 H11 N O4	4.214	160.062	Organic acids and derivatives	Carboxylic acids and derivatives	Amino acids, peptides, and analogues	-	HMDB0302754	C00956	ko01100//Metabolic pathways;ko01110//Biosynthesis of secondary metabolites;ko01230//Biosynthesis of amino acids;ko01210//2-Oxocarboxylic acid metabolism;ko00310//Lysine degradation;ko00300//Lysine biosynthesis;ko00311//Penicillin and cephalosporin biosynthesis	Amino acid metabolism;Biosynthesis of other secondary metabolites;Global and overview maps	Metabolism
Com_862_pos	2.43627e+07	2.44924e+07	1.98057e+07	1.73345e+07	1.78381e+07	2.0275e+07	2.28869e+07	1.84825e+07	-0.308361	0.0695128	0.143718	0.27545	Uridine 5'-monophosphate	--	C9 H13 N2 O9 P	1.543	347.024	Nucleosides, nucleotides, and analogues	Pyrimidine nucleotides	Pyrimidine ribonucleotides	58-97-9	HMDB0000288	C00105	ko01100//Metabolic pathways;ko00240//Pyrimidine metabolism	Global and overview maps;Nucleotide metabolism	Metabolism
Com_1739_pos	9.28428e+06	7.76256e+06	6.26228e+06	3.65496e+06	4.84425e+06	3.61116e+06	7.7697e+06	4.03679e+06	-0.944651	0.0177966	0.0580853	0.275373	Adiphenine	--	C20 H25 N O2	5.087	312.191	--	--	--	--	--	-	-	-	-
Com_4900_neg	169800	40385.2	191209	3.37619e+06	4.17536e+06	3.25345e+06	133798	3.60167e+06	4.75054	0.000291118	0.0105648	0.275303	LPA 20:4	--	C23 H39 O7 P	8.909	457.237	--	--	--	--	--	-	-	-	-
Com_13458_neg	5.38297e+06	5.91647e+06	5.54196e+06	2.31077e+06	2.5198e+06	2.20306e+06	5.6138e+06	2.34454e+06	-1.25967	5.83e-05	0.00524338	0.272999	--	L-Carnitine	C7 H15 N O3	11.568	160.098	Organic nitrogen compounds	Organonitrogen compounds	Quaternary ammonium salts	541-15-1	HMDB0000062	C00318	ko04976//Bile secretion;ko05415//Diabetic cardiomyopathy;ko04714//Thermogenesis	Cardiovascular disease;Digestive system;Environmental adaptation	Human Diseases;Organismal Systems
Com_16212_neg	66463.3	69551.9	65039.2	2.9505e+06	3.45527e+06	3.78782e+06	67018.1	3.39786e+06	5.66393	0.000165205	0.00857436	0.27274	SMGDG O-16:3_5:0	--	C30 H52 O12 S	9.788	635.318	--	--	--	--	--	-	-	-	-
Com_1867_neg	1.75836e+07	1.26303e+07	1.55494e+07	9.56952e+06	1.21745e+07	1.13518e+07	1.52544e+07	1.1032e+07	-0.46754	0.0606689	0.130302	0.272696	5-Sulfosalicylic acid	--	C7 H6 O6 S	4.947	216.982	Benzenoids	Benzene and substituted derivatives	Benzenesulfonic acids and derivatives	-	HMDB0011725	-	-	-	-
Com_2139_pos	38837.2	43068.1	138047	4.49875e+06	3.39367e+06	2.59501e+06	73317.4	3.49581e+06	5.57533	0.00346169	0.0250572	0.27186	PE O-16:3_3:0	--	C24 H44 N O7 P	9.029	490.291	--	--	--	--	--	-	-	-	-
Com_7066_pos	7.46731e+06	6.13286e+06	2.5475e+06	1.25434e+06	1.96921e+06	919168	5.38255e+06	1.38091e+06	-1.96267	0.0560628	0.123357	0.269645	EKK	--	C17 H33 N5 O6	1.949	202.628	--	--	--	--	--	-	-	-	-
Com_2179_pos	129434	117978	264478	4.031e+06	5.00691e+06	2.3926e+06	170630	3.81017e+06	4.48092	0.00888727	0.0404708	0.269516	PC 9:0_9:0	--	C26 H52 N O8 P	7.618	538.348	--	--	--	--	--	-	-	-	-
Com_1596_neg	1.505e+07	1.88003e+07	1.80571e+07	1.47071e+07	1.40979e+07	1.17377e+07	1.73025e+07	1.35143e+07	-0.356496	0.060497	0.130132	0.268859	Monobutyl phthalate	--	C12 H14 O4	6.376	221.083	Benzenoids	Benzene and substituted derivatives	Benzoic acids and derivatives	131-70-4	HMDB0013247	-	-	-	-
Com_4645_neg	6.38147e+06	5.17157e+06	7.33021e+06	3.18919e+06	3.55386e+06	1.8596e+06	6.29442e+06	2.86755e+06	-1.13425	0.0133342	0.0494507	0.266218	5-Aminopentanoate	--	C5 H11 N O2	0.515	116.072	Organic acids and derivatives	Carboxylic acids and derivatives	Amino acids, peptides, and analogues	660-88-8	HMDB0003355	C00431	ko01100//Metabolic pathways;ko01120//Microbial metabolism in diverse environments;ko00470//D-Amino acid metabolism;ko00330//Arginine and proline metabolism;ko00310//Lysine degradation	Amino acid metabolism;Global and overview maps;Metabolism of other amino acids	Metabolism
Com_4260_neg	792396	1.04849e+06	2.82481e+06	8.14658e+06	809784	8.46323e+06	1.55523e+06	5.80653e+06	1.90055	0.174798	0.269012	0.265979	LNAPE 18:3/N-3:0	--	C26 H46 N O8 P	8.874	530.285	--	--	--	--	--	-	-	-	-
Com_1910_neg	1.59366e+07	9.78356e+06	1.34899e+07	1.05273e+07	9.21089e+06	5.72513e+06	1.307e+07	8.48777e+06	-0.622803	0.116174	0.205383	0.265646	3-Hydroxydecanoic acid	--	C10 H20 O3	6.833	187.135	Organic acids and derivatives	Hydroxy acids and derivatives	Medium-chain hydroxy acids and derivatives	-	HMDB0010725	-	-	-	-
Com_3481_pos	51766.1	66764.5	57506.1	5.49796e+06	6.41691e+06	993295	58678.9	4.30272e+06	6.19626	0.0644947	0.135971	0.265351	LPC 22:2	--	C30 H58 N O7 P	10.58	598.382	--	--	--	--	--	-	-	-	-
Com_2851_neg	1.12107e+07	9.7798e+06	6.06076e+06	4.73702e+06	6.04215e+06	4.4581e+06	9.01709e+06	5.07909e+06	-0.828092	0.0708186	0.14512	0.264638	Roquefortine C	--	C22 H23 N5 O2	4.975	388.174	Organoheterocyclic compounds	Indoles and derivatives	Pyrroloindoles	58735-64-1	HMDB0030381	C22165	ko01110//Biosynthesis of secondary metabolites	Global and overview maps	Metabolism
Com_5778_pos	840334	1.37314e+06	500947	4.11516e+06	3.32676e+06	4.74613e+06	904805	4.06268e+06	2.16675	0.00282165	0.023959	0.264406	LPC 14:0-SN1	--	C22 H46 N O7 P	9.715	468.308	--	--	--	--	--	-	-	-	-
Com_1780_neg	6.06293e+06	8.56037e+06	1.13845e+07	4.77233e+06	6.52986e+06	3.07504e+06	8.66927e+06	4.79241e+06	-0.855158	0.10183	0.189353	0.263515	--	Oxaloacetate	C4 H4 O5	1.502	130.999	Organic acids and derivatives	Keto acids and derivatives	Short-chain keto acids and derivatives	328-42-7	HMDB0000223	C00036	ko01100//Metabolic pathways;ko01110//Biosynthesis of secondary metabolites;ko01120//Microbial metabolism in diverse environments;ko01060//Biosynthesis of plant secondary metabolites;ko01230//Biosynthesis of amino acids;ko01061//Biosynthesis of phenylpropanoids;ko01210//2-Oxocarboxylic acid metabolism;ko00470//D-Amino acid metabolism;ko01063//Biosynthesis of alkaloids derived from shikimate pathwa…	Amino acid metabolism;Cancer: overview;Carbohydrate metabolism;Chemical structure transformation maps;Endocrine system;Excretory system;Global and overview maps;Metabolism of other amino acids	Human Diseases;Metabolism;Organismal Systems
Com_5778_neg	49952.1	54612	123835	4.89127e+06	2.64676e+06	2.56226e+06	76132.9	3.36676e+06	5.4667	0.0125198	0.0484847	0.263485	PC O-16:1_22:6	--	C46 H80 N O7 P	9.888	848.585	--	--	--	--	--	-	-	-	-
Com_3194_neg	368103	605613	209036	3.01715e+06	2.45504e+06	6.2855e+06	394251	3.91923e+06	3.31339	0.0424703	0.103418	0.26344	LPE O-19:2	--	C24 H48 N O6 P	10.338	476.316	--	--	--	--	--	-	-	-	-
Com_7837_neg	7.14994e+06	7.10493e+06	6.95145e+06	3.81423e+06	4.13247e+06	4.12555e+06	7.06877e+06	4.02408e+06	-0.812799	1.48e-05	0.00237453	0.262518	--	2-Phenylglycine	C8 H9 N O2	5.991	150.056	Organic acids and derivatives	Carboxylic acids and derivatives	Amino acids, peptides, and analogues	2835-06-05	HMDB0002210	-	-	-	-
Com_3712_neg	1.75139e+06	2.12505e+06	2.63235e+06	5.73529e+06	4.42372e+06	5.62633e+06	2.1696e+06	5.26178e+06	1.27812	0.0032654	0.0245902	0.262053	Dihydroroseoside	--	C19 H32 O8	10.183	387.208	Lipids and lipid-like molecules	Fatty Acyls	Fatty acyl glycosides	142235-28-7	HMDB0040614	-	-	-	-
Com_17363_neg	8.31033e+06	1.55946e+07	1.22182e+07	7.65366e+06	9.60098e+06	6.80003e+06	1.2041e+07	8.01823e+06	-0.586606	0.149954	0.241515	0.262029	Uridine 5'-diphosphate (UDP)	--	C9 H14 N2 O12 P2	4.474	402.996	--	--	--	--	--	-	-	-	-
Com_10293_pos	6.35619e+06	1.2045e+07	2.32165e+06	2.65135e+06	2.62161e+06	1.79492e+06	6.90762e+06	2.35596e+06	-1.55187	0.183569	0.277947	0.261763	Cer 18:2;2O/16:0	--	C34 H65 N O3	8.131	558.484	--	--	--	--	--	-	-	-	-
Com_1690_neg	1.44089e+07	1.4584e+07	2.2938e+07	2.28557e+07	1.74386e+07	2.64391e+07	1.73103e+07	2.22445e+07	0.361818	0.26843	0.361773	0.261045	1-acetyl-N-(6-chloro-1,3-benzothiazol-2-yl)-4-piperidinecarboxamide	--	C15 H16 Cl N3 O2 S	2.2	336.061	--	--	--	--	--	-	-	-	-
Com_1016_neg	2.43889e+07	1.31342e+07	1.18002e+07	2.74796e+07	1.35515e+07	2.44856e+07	1.64411e+07	2.18389e+07	0.409595	0.40609	0.489658	0.259847	Phosphoenolpyruvic acid	--	C3 H5 O6 P	1.464	166.975	Organic acids and derivatives	Organic phosphoric acids and derivatives	Phosphate esters	138-08-9	HMDB0000263	C00074	ko01100//Metabolic pathways;ko01110//Biosynthesis of secondary metabolites;ko01120//Microbial metabolism in diverse environments;ko01060//Biosynthesis of plant secondary metabolites;ko01230//Biosynthesis of amino acids;ko01061//Biosynthesis of phenylpropanoids;ko01063//Biosynthesis of alkaloids derived from shikimate pathway;ko01200//Carbon metabolism;ko05230//Central carbon metabolism in cancer;…	Amino acid metabolism;Cancer: overview;Carbohydrate metabolism;Chemical structure transformation maps;Endocrine system;Excretory system;Global and overview maps;Metabolism of other amino acids	Human Diseases;Metabolism;Organismal Systems
Com_1999_neg	2.19696e+07	2.73342e+07	3.44169e+07	2.31568e+07	2.5878e+07	1.97102e+07	2.79069e+07	2.2915e+07	-0.28433	0.282384	0.373963	0.259404	Pseudouridine	--	C9 H12 N2 O6	1.673	243.063	Nucleosides, nucleotides, and analogues	Nucleoside and nucleotide analogues	HASH(0x3357618)	1445-07-4	HMDB0000767	C02067	ko01100//Metabolic pathways;ko00240//Pyrimidine metabolism	Global and overview maps;Nucleotide metabolism	Metabolism
Com_8716_pos	6.7567e+06	3.9351e+06	5.65653e+06	2.22388e+06	1.98039e+06	1.89464e+06	5.44945e+06	2.03297e+06	-1.42252	0.014479	0.0518755	0.258693	SM 34:0;2O	--	C39 H81 N2 O6 P	9.796	727.571	--	--	--	--	--	-	-	-	-
Com_2311_neg	1.74678e+07	9.31614e+06	4.17608e+06	5.25348e+06	3.97641e+06	5.09619e+06	1.032e+07	4.77536e+06	-1.11176	0.227236	0.322408	0.258435	(±)10(11)-EpDPA	--	C22 H32 O3	8.388	343.229	--	--	--	--	--	-	-	-	-
Com_2202_pos	773943	2.35894e+06	2.5694e+06	8.01842e+06	3.40629e+06	5.05006e+06	1.90076e+06	5.49159e+06	1.53065	0.0702024	0.14443	0.257919	CAR 20:1	--	C27 H52 N O4	9.433	454.387	--	--	--	--	--	-	-	-	-
Com_1502_pos	49870.9	56098	172138	3.26379e+06	4.64828e+06	2.33381e+06	92702.3	3.41529e+06	5.20326	0.00785759	0.0377769	0.257429	LPC 16:2-SN2	--	C24 H46 N O7 P	7.997	492.307	--	--	--	--	--	-	-	-	-
Com_13925_neg	2.66409e+06	306165	685009	397659	7.02403e+06	1.05766e+07	1.21842e+06	5.99943e+06	2.29981	0.194504	0.290015	0.25713	Calcitriol	--	C27 H44 O3	7.769	415.323	Lipids and lipid-like molecules	Steroids and steroid derivatives	Vitamin D and derivatives	-	HMDB0242363	C01673	ko01100//Metabolic pathways;ko04978//Mineral absorption;ko00100//Steroid biosynthesis;ko04928//Parathyroid hormone synthesis, secretion and action;ko04961//Endocrine and other factor-regulated calcium reabsorption;ko05152//Tuberculosis	Digestive system;Endocrine system;Excretory system;Global and overview maps;Infectious disease: bacterial;Lipid metabolism	Human Diseases;Metabolism;Organismal Systems
Com_3656_pos	5.31292e+06	8.2335e+06	5.85628e+06	2.61793e+06	3.9285e+06	3.24925e+06	6.46757e+06	3.26523e+06	-0.98604	0.0302158	0.0835947	0.257102	--	5,6-Dihydroxyindole-2-Carboxylic Acid	C9 H7 N O4	2.327	194.044	Organoheterocyclic compounds	Indoles and derivatives	Indolecarboxylic acids and derivatives	4790-08-03	HMDB0001253	C04185	ko01100//Metabolic pathways;ko00350//Tyrosine metabolism	Amino acid metabolism;Global and overview maps	Metabolism
Com_1480_pos	1.2134e+06	2.08098e+06	1.60687e+06	5.67365e+06	5.20643e+06	3.70445e+06	1.63375e+06	4.86151e+06	1.57322	0.00746048	0.0369625	0.256942	SPB 22:1;2O	--	C22 H45 N O2	8.48	356.351	--	--	--	--	--	-	-	-	-
Com_4964_neg	25771.6	29802.6	34727.2	4.64211e+06	4.58823e+06	1.45026e+06	30100.5	3.5602e+06	6.88603	0.028681	0.0804504	0.256677	LPC 22:1	--	C30 H60 N O7 P	11.11	622.411	--	--	--	--	--	-	-	-	-
Com_2755_pos	47513.1	50423.3	47917.1	4.10616e+06	2.85233e+06	2.32978e+06	48617.8	3.09609e+06	5.99282	0.00444536	0.0290123	0.256494	PC O-21:5	--	C29 H50 N O7 P	8.834	556.338	--	--	--	--	--	-	-	-	-
Com_5307_pos	154752	176402	154944	3.56593e+06	3.30583e+06	2.56837e+06	162032	3.14671e+06	4.27949	0.000564772	0.014461	0.2563	Cer 20:2;2O/18:1	--	C38 H71 N O3	10.968	590.549	--	--	--	--	--	-	-	-	-
Com_13319_neg	210826	231541	486393	2.27409e+06	2.16743e+06	7.99869e+06	309587	4.14674e+06	3.74356	0.117457	0.20679	0.255907	LNAPS 2:0/N-21:1	--	C29 H54 N O10 P	7.719	606.344	--	--	--	--	--	-	-	-	-
Com_5924_pos	5.61621e+06	7.23272e+06	4.52903e+06	2.88883e+06	2.72199e+06	2.27311e+06	5.79265e+06	2.62798e+06	-1.14027	0.0172033	0.0569232	0.255839	4,6-dimethyl-2,7-diphenyl-3,7-dihydro-2H-pyrazolo[3,4-b]pyridin-3-one	--	C20 H17 N3 O	2.234	316.149	--	--	--	--	--	-	-	-	-
Com_4648_neg	45009.4	52745.7	218167	4.27158e+06	5.45183e+06	1.53638e+06	105307	3.75326e+06	5.15547	0.0347777	0.0914426	0.255668	LPC 18:3	--	C26 H48 N O7 P	8.371	562.317	--	--	--	--	--	-	-	-	-
Com_1897_neg	1.53653e+07	1.61898e+07	1.41749e+07	2.14073e+07	1.81907e+07	1.70227e+07	1.52433e+07	1.88736e+07	0.308191	0.0647399	0.136246	0.255532	--	Nicotinic Acid	C6 H5 N O2	2.011	122.025	Organic acids and derivatives	Carboxylic acids and derivatives	Amino acids, peptides, and analogues	583-08-4	HMDB0003269	C00253	ko01100//Metabolic pathways;ko01110//Biosynthesis of secondary metabolites;ko01120//Microbial metabolism in diverse environments;ko01060//Biosynthesis of plant secondary metabolites;ko01064//Biosynthesis of alkaloids derived from ornithine, lysine and nicotinic acid;ko00760//Nicotinate and nicotinamide metabolism;ko05133//Pertussis	Chemical structure transformation maps;Global and overview maps;Infectious disease: bacterial;Metabolism of cofactors and vitamins	Human Diseases;Metabolism
Com_3913_pos	7.32451e+06	6.84068e+06	5.49251e+06	4.04382e+06	1.90888e+06	3.55661e+06	6.55257e+06	3.16977e+06	-1.04768	0.0162228	0.0556422	0.254328	Galanthamine	--	C17 H21 N O3	2.232	288.154	Alkaloids and derivatives	Amaryllidaceae alkaloids	Galanthamine-type amaryllidaceae alkaloids	357-70-0	HMDB0014812	C08526	ko01110//Biosynthesis of secondary metabolites;ko01063//Biosynthesis of alkaloids derived from shikimate pathway	Chemical structure transformation maps;Global and overview maps	Metabolism
Com_8429_neg	6.51283e+06	7.30581e+06	6.17095e+06	3.91849e+06	4.20222e+06	3.19972e+06	6.6632e+06	3.77348e+06	-0.82032	0.0030088	0.0245339	0.253767	N-[4-(diethylamino)phenyl]-N'-phenylurea	--	C17 H21 N3 O	3.062	283.165	--	--	--	--	--	-	-	-	-
Com_3252_neg	30945.3	33121.6	149337	4.44361e+06	5.29071e+06	1.33558e+06	71134.6	3.68997e+06	5.69691	0.0396178	0.0993757	0.253399	LPC 12:0	--	C20 H42 N O7 P	7.765	484.27	--	--	--	--	--	-	-	-	-
Com_2435_neg	804677	1.17903e+06	845657	1.63398e+06	2.42274e+06	1.30636e+07	943122	5.70676e+06	2.59716	0.265984	0.36052	0.252547	LPA 18:0	--	C21 H43 O7 P	10.219	437.269	--	--	--	--	--	-	-	-	-
Com_15127_neg	5.20092e+06	5.76443e+06	5.95844e+06	2.77641e+06	3.56258e+06	2.12858e+06	5.64126e+06	2.82252e+06	-0.999032	0.00397333	0.0272561	0.251195	LPE O-6:0	--	C11 H26 N O6 P	4.178	298.142	--	--	--	--	--	-	-	-	-
Com_3859_neg	47619.9	50786.8	74700.2	4.97737e+06	3.95565e+06	1.36399e+06	57702.3	3.43234e+06	5.89442	0.0349183	0.0914426	0.250998	LPE 14:1	--	C19 H38 N O7 P	8.01	422.233	--	--	--	--	--	-	-	-	-
Com_17192_neg	7.67359e+06	9.01835e+06	7.99993e+06	5.898e+06	5.10386e+06	4.99032e+06	8.23062e+06	5.33073e+06	-0.626669	0.0042529	0.0283947	0.250411	Citramalic acid	--	C5 H8 O5	1.001	147.03	Lipids and lipid-like molecules	Fatty Acyls	Fatty acids and conjugates	597-44-4	HMDB0000426	-	-	-	-
Com_4385_neg	456870	425470	673443	3.75375e+06	3.16862e+06	3.01064e+06	518594	3.311e+06	2.67459	0.00030727	0.0106363	0.250365	Cer 15:2;2O/9:0	--	C24 H45 N O3	10.422	394.334	--	--	--	--	--	-	-	-	-
Com_10591_pos	1.00195e+07	8.95686e+06	9.20926e+06	6.05222e+06	6.63482e+06	6.81598e+06	9.3952e+06	6.50101e+06	-0.53126	0.00184199	0.0203875	0.250004	1-{4-[2-nitro-4-(trifluoromethyl)phenyl]piperazino}ethan-1-one	--	C13 H14 F3 N3 O3	6.175	356.065	--	--	--	--	--	-	-	-	-
Com_9302_neg	7.03816e+06	5.24383e+06	1.46546e+06	872997	1.17221e+06	516561	4.58248e+06	853922	-2.42395	0.0871306	0.169295	0.249892	8-iso-15-keto Prostaglandin F2α	--	C20 H32 O5	5.263	387.19	--	--	--	--	--	-	-	-	-
Com_8571_neg	53896.8	66131.3	56665.9	4.22258e+06	3.60226e+06	1.70894e+06	58898	3.17793e+06	5.75372	0.0145457	0.0519488	0.249593	LPI 24:4	--	C33 H57 O12 P	10.356	675.354	--	--	--	--	--	-	-	-	-
Com_3447_neg	41340.1	41479.5	53386.6	2.83865e+06	4.69155e+06	2.24202e+06	45402.1	3.25741e+06	6.16482	0.0121058	0.0477356	0.249396	Cer 9:0;3O/12:0;(2OH)	--	C21 H43 N O5	8.216	388.308	--	--	--	--	--	-	-	-	-
Com_9860_pos	386200	438183	513283	3.80004e+06	3.11281e+06	2.78271e+06	445889	3.23185e+06	2.8576	0.000766515	0.0145977	0.24871	PC O-38:3	--	C46 H88 N O7 P	9.256	798.635	--	--	--	--	--	-	-	-	-
Com_2744_pos	1.92286e+06	1.29996e+06	2.54021e+06	4.89552e+06	3.66618e+06	5.83554e+06	1.92101e+06	4.79908e+06	1.32089	0.0163892	0.055957	0.248568	9(S)-HOTrE	--	C18 H30 O3	6.501	317.21	Lipids and lipid-like molecules	Fatty Acyls	Lineolic acids and derivatives	-	HMDB0247705	C16326	ko00592//alpha-Linolenic acid metabolism	Lipid metabolism	Metabolism
Com_3312_neg	54081.4	48762.3	88563.9	7.14612e+06	2.30804e+06	1.57332e+06	63802.5	3.67583e+06	5.84831	0.107687	0.196191	0.248149	LPG 20:5	--	C26 H43 O9 P	8.257	529.259	--	--	--	--	--	-	-	-	-
Com_3515_neg	1.95671e+06	1.04633e+06	1.68321e+06	4.44101e+06	3.86964e+06	4.50613e+06	1.56208e+06	4.27226e+06	1.45153	0.00129868	0.0174216	0.248069	8-iso Prostaglandin A1	--	C20 H32 O4	6.567	317.213	--	--	--	--	--	-	-	-	-
Com_3331_neg	1.05069e+06	1.56233e+06	578698	3.86993e+06	3.52926e+06	4.06244e+06	1.06391e+06	3.82054e+06	1.84441	0.00104667	0.0161302	0.247084	LPC O-18:2	--	C26 H52 N O6 P	10.052	550.353	--	--	--	--	--	-	-	-	-
Com_11612_neg	566629	482655	384031	4.40875e+06	1.64198e+06	4.10253e+06	477772	3.38442e+06	2.82451	0.0295645	0.082225	0.246709	Docosahexanoic acid	--	C22 H32 O2	10.697	327.234	--	--	--	--	--	-	-	-	-
Com_6171_neg	40800.1	45763.7	44970.9	3.47174e+06	3.44971e+06	1.94908e+06	43844.9	2.95684e+06	6.0755	0.00444851	0.0290123	0.246692	MLCL 16:0_16:0_16:0	--	C57 H112 O16 P2	9.758	1113.71	--	--	--	--	--	-	-	-	-
Com_77_pos	2.25509e+07	2.9882e+07	2.5147e+07	2.32257e+07	1.76696e+07	2.32403e+07	2.586e+07	2.13785e+07	-0.274557	0.189258	0.283888	0.246042	DL-Stachydrine	--	C7 H13 N O2	1.527	144.101	--	--	--	--	--	-	-	-	-
Com_2441_neg	52264.3	63053.9	131073	1.31561e+07	419621	972362	82130.5	4.84935e+06	5.88373	0.31535	0.405682	0.245454	LNAPS 2:0/N-19:2	--	C27 H48 N O10 P	8.662	530.284	--	--	--	--	--	-	-	-	-
Com_1167_pos	8.33538e+06	8.14633e+06	1.33788e+07	4.8584e+06	8.86631e+06	4.9797e+06	9.9535e+06	6.23481e+06	-0.674859	0.160349	0.253538	0.244892	Isopentenyladenine	--	C10 H13 N5	5.769	204.123	Organoheterocyclic compounds	Imidazopyrimidines	Purines and purine derivatives	-	HMDB0245646	C04083	ko01110//Biosynthesis of secondary metabolites	Global and overview maps	Metabolism
Com_1803_pos	1.13487e+06	1.8096e+06	1.16421e+06	4.62634e+06	3.15687e+06	4.54238e+06	1.36956e+06	4.10853e+06	1.58491	0.00643429	0.0347816	0.244694	N-Methyldioctylamine	--	C17 H37 N	8.848	256.299	--	--	--	--	--	-	-	-	-
Com_5783_pos	87366.1	99704.6	99367.3	3.55515e+06	2.96002e+06	2.05141e+06	95479.3	2.85552e+06	4.90242	0.00322108	0.0245501	0.243259	LPC 21:2-SN1	--	C29 H56 N O7 P	10.421	562.385	--	--	--	--	--	-	-	-	-
Com_4465_neg	5.35918e+06	5.86109e+06	5.90154e+06	3.09491e+06	3.79635e+06	2.28714e+06	5.70727e+06	3.05947e+06	-0.899521	0.00487105	0.0305289	0.242933	10-Hydroxydecanoic acid	--	C10 H20 O3	7.069	187.134	Organic acids and derivatives	Hydroxy acids and derivatives	Medium-chain hydroxy acids and derivatives	-	HMDB0244272	-	-	-	-
Com_284_pos	805927	2.42768e+06	4.45192e+06	1.4832e+06	3.22063e+07	1.15301e+06	2.56184e+06	1.16142e+07	2.18063	0.431167	0.512722	0.242526	UR-144 N-Heptyl analog	--	C23 H33 N O	5.517	362.24	--	--	--	--	--	-	-	-	-
Com_448_neg	1.14194e+07	614593	3.60395e+07	2.8487e+07	1.92298e+07	2.19897e+07	1.60245e+07	2.32355e+07	0.536054	0.542142	0.616381	0.242392	2'-Deoxyadenosine 5'-monophosphate (dAMP)	--	C10 H14 N5 O6 P	1.978	330.062	--	--	--	--	--	-	-	-	-
Com_4905_pos	63783.8	75920.8	61976.6	2.81622e+06	2.15936e+06	2.86525e+06	67227.1	2.61361e+06	5.28086	0.000363424	0.011357	0.240868	PC O-21:3	--	C29 H54 N O7 P	9.95	560.371	--	--	--	--	--	-	-	-	-
Com_1144_pos	1.47652e+07	1.04473e+07	7.60897e+06	3.90093e+06	9.56864e+06	7.23777e+06	1.09405e+07	6.90245e+06	-0.664496	0.20252	0.297824	0.239738	5-Methyltetrahydrofolic acid	--	C20 H25 N7 O6	4.941	460.192	Organoheterocyclic compounds	Pteridines and derivatives	Pterins and derivatives	134-35-0	HMDB0001396	C00440	ko01100//Metabolic pathways;ko01120//Microbial metabolism in diverse environments;ko01200//Carbon metabolism;ko01523//Antifolate resistance;ko00670//One carbon pool by folate	Drug resistance: antineoplastic;Global and overview maps;Metabolism of cofactors and vitamins	Human Diseases;Metabolism
Com_5135_neg	88473	104718	109019	289542	1.71856e+06	1.14494e+07	100737	4.48584e+06	5.47672	0.279213	0.371513	0.239037	LPA 19:0	--	C22 H45 O7 P	10.98	451.284	--	--	--	--	--	-	-	-	-
Com_1119_neg	1.70092e+07	8.48999e+06	3.12041e+07	1.75773e+07	3.1901e+07	2.76243e+07	1.89011e+07	2.57009e+07	0.443347	0.436228	0.516857	0.239034	5-Dehydroquinic acid	--	C7 H10 O6	3.186	189.041	Organic acids and derivatives	Hydroxy acids and derivatives	Alpha hydroxy acids and derivatives	10534-44-8	HMDB0012710	C00944	ko01100//Metabolic pathways;ko01110//Biosynthesis of secondary metabolites;ko01230//Biosynthesis of amino acids;ko00400//Phenylalanine, tyrosine and tryptophan biosynthesis	Amino acid metabolism;Global and overview maps	Metabolism
Com_2336_neg	7.74924e+06	8.17738e+06	2.09117e+07	7.17084e+06	7.44633e+06	7.24234e+06	1.22794e+07	7.2865e+06	-0.752947	0.311981	0.402099	0.23879	2-Methyl-3-hydroxybutyric acid	--	C5 H10 O3	5.189	117.056	Lipids and lipid-like molecules	Fatty Acyls	Fatty acids and conjugates	473-86-9	HMDB0000354	-	-	-	-
Com_4999_neg	35965.3	37729.8	38304.3	4.67482e+06	4.18299e+06	949645	37333.1	3.26915e+06	6.45232	0.0505381	0.115677	0.238743	Leukotriene D4	--	C25 H40 N2 O6 S	8.933	495.254	Lipids and lipid-like molecules	Fatty Acyls	Eicosanoids	-	HMDB0244369	C05951	ko01100//Metabolic pathways;ko04080//Neuroactive ligand-receptor interaction;ko00590//Arachidonic acid metabolism;ko04664//Fc epsilon RI signaling pathway;ko05310//Asthma	Global and overview maps;Immune disease;Immune system;Lipid metabolism;Signaling molecules and interaction	Environmental Information Processing;Human Diseases;Metabolism;Organismal Systems
Com_3728_pos	67225.4	74066.5	104176	3.50796e+06	3.05633e+06	1.83846e+06	81822.5	2.80092e+06	5.09726	0.0054981	0.0324111	0.238728	LPE 19:2	--	C24 H46 N O7 P	9.407	492.307	--	--	--	--	--	-	-	-	-
Com_2365_neg	3.22812e+06	896176	2.21206e+06	7.73707e+06	2.26507e+06	5.93307e+06	2.11212e+06	5.31173e+06	1.33049	0.140757	0.232017	0.238412	--	3-(2-Naphthyl)-D-Alanine	C13 H13 N O2	5.99	260.094	--	--	--	--	--	-	-	-	-
Com_3892_pos	3.80869e+06	4.41169e+06	4.04521e+06	1.53363e+06	1.57652e+06	1.66399e+06	4.08853e+06	1.59138e+06	-1.3613	0.000155007	0.0083819	0.237594	2-Hydroxyacetophenone	--	C8 H8 O2	1.705	137.059	Organic oxygen compounds	Organooxygen compounds	Carbonyl compounds	-	HMDB0245150	C07189	ko01120//Microbial metabolism in diverse environments	Global and overview maps	Metabolism
Com_7610_neg	3.82834e+06	5.11422e+06	4.60008e+06	2.33948e+06	2.43059e+06	971135	4.51421e+06	1.91374e+06	-1.23808	0.0124528	0.0484065	0.236597	(±)9(10)-DiHOME	--	C18 H34 O4	7.083	313.24	--	--	--	--	--	-	-	-	-
Com_2749_pos	3.4495e+06	5.61721e+06	4.84542e+06	7.10481e+06	1.03524e+07	6.84523e+06	4.63737e+06	8.10081e+06	0.804758	0.0554731	0.122546	0.236352	N,N'-bis(2,6-diisopropylphenyl)carbodiimide	--	C25 H34 N2	10.271	363.286	--	--	--	--	--	-	-	-	-
Com_1147_neg	1.02974e+07	9.42083e+06	1.64538e+07	2.28459e+07	1.01777e+07	1.64422e+07	1.20573e+07	1.64886e+07	0.451558	0.358432	0.444337	0.235567	2-Ketoadipic acid	--	C6 H8 O5	3.159	159.03	Organic acids and derivatives	Keto acids and derivatives	Medium-chain keto acids and derivatives	3184-35-8	HMDB0000225	C00322	ko01100//Metabolic pathways;ko01110//Biosynthesis of secondary metabolites;ko01120//Microbial metabolism in diverse environments;ko01230//Biosynthesis of amino acids;ko01210//2-Oxocarboxylic acid metabolism;ko00380//Tryptophan metabolism;ko00310//Lysine degradation;ko00300//Lysine biosynthesis	Amino acid metabolism;Global and overview maps	Metabolism
Com_6911_neg	5.51309e+06	4.66115e+06	1.83749e+06	1.02304e+06	1.09941e+06	720813	4.00391e+06	947757	-2.07882	0.0520883	0.117551	0.235522	5-(tert-butyl)-2-methyl-N-(5-methyl-3-isoxazolyl)-3-furamide	--	C14 H18 N2 O3	5.497	261.125	--	--	--	--	--	-	-	-	-
Com_248_pos	110835155	1.13078e+08	1.34303e+08	7.94724e+07	9.88539e+07	1.4688e+08	1.19405e+08	1.08402e+08	-0.139473	0.634018	0.698257	0.235391	Cytidine	--	C9 H13 N3 O5	1.622	244.092	Nucleosides, nucleotides, and analogues	Pyrimidine nucleosides	HASH(0x592c520)	65-46-3	HMDB0000089	C00475	ko01100//Metabolic pathways;ko02010//ABC transporters;ko00240//Pyrimidine metabolism	Global and overview maps;Membrane transport;Nucleotide metabolism	Environmental Information Processing;Metabolism
Com_2300_neg	1.4004e+07	1.5367e+07	1.68552e+07	1.65523e+07	1.76244e+07	2.29968e+07	1.54088e+07	1.90579e+07	0.306635	0.165946	0.258215	0.235075	20-Hydroxy-(5Z,8Z,11Z,14Z)-eicosatetraenoic acid	--	C20 H32 O3	8.073	319.229	Lipids and lipid-like molecules	Fatty Acyls	Fatty acids and conjugates	79551-86-3	HMDB0005998	C14748	ko01100//Metabolic pathways;ko00590//Arachidonic acid metabolism;ko04270//Vascular smooth muscle contraction	Circulatory system;Global and overview maps;Lipid metabolism	Metabolism;Organismal Systems
Com_13251_neg	151839	171760	384292	3.93899e+06	2.82604e+06	1.92541e+06	235964	2.89681e+06	3.61783	0.0105585	0.044322	0.234939	LPI 15:1	--	C24 H45 O12 P	7.923	555.259	--	--	--	--	--	-	-	-	-
Com_3108_neg	1.25391e+07	3.80876e+06	775497	1.37822e+06	791695	720256	5.70779e+06	963391	-2.56674	0.250366	0.347453	0.234077	2-(2-oxo-2-{[2-(2-oxo-1-imidazolidinyl)ethyl]amino}ethoxy)acetic acid	--	C9 H15 N3 O5	2.023	244.094	--	--	--	--	--	-	-	-	-
Com_2738_pos	4.59594e+06	4.71339e+06	5.56783e+06	1.4649e+06	3.64351e+06	1.97846e+06	4.95905e+06	2.36229e+06	-1.06988	0.0231696	0.0696016	0.233984	Minocycline	--	C23 H27 N3 O7	5.301	458.189	Phenylpropanoids and polyketides	Tetracyclines	HASH(0x1f350f0)	10118-90-8	HMDB0015152	-	-	-	-
Com_6410_neg	3.87638e+06	4.522e+06	4.93733e+06	1.37009e+06	3.29632e+06	851181	4.44524e+06	1.8392e+06	-1.27318	0.0317916	0.0861998	0.233378	--	2,6-Dihydroxypurine	C5 H4 N4 O2	4.75	151.027	Organoheterocyclic compounds	Imidazopyrimidines	Purines and purine derivatives	69-89-6	HMDB0000292	C00385	ko01100//Metabolic pathways;ko01110//Biosynthesis of secondary metabolites;ko01120//Microbial metabolism in diverse environments;ko01060//Biosynthesis of plant secondary metabolites;ko00230//Purine metabolism;ko01065//Biosynthesis of alkaloids derived from histidine and purine;ko00232//Caffeine metabolism	Biosynthesis of other secondary metabolites;Chemical structure transformation maps;Global and overview maps;Nucleotide metabolism	Metabolism
Com_3779_neg	1.80779e+06	890767	1.30278e+06	4.27471e+06	3.95277e+06	3.26811e+06	1.33378e+06	3.83186e+06	1.52253	0.00328962	0.0245902	0.233113	Acetylglycine	--	C4 H7 N O3	5.281	162.033	Organic acids and derivatives	Carboxylic acids and derivatives	Amino acids, peptides, and analogues	543-24-8	HMDB0000532	-	-	-	-
Com_4936_pos	127034	323909	131306	2.10372e+06	3.39896e+06	2.84025e+06	194083	2.78098e+06	3.84085	0.00244872	0.0223062	0.232837	LPC 19:0-SN1	--	C27 H56 N O7 P	10.647	538.385	--	--	--	--	--	-	-	-	-
Com_4958_neg	29525.3	31382.9	52469.9	2.68911e+06	3.16148e+06	1.93979e+06	37792.7	2.59679e+06	6.10248	0.00197917	0.0210053	0.232689	DGDG O-18:3_20:4	--	C53 H88 O14	8.867	993.599	--	--	--	--	--	-	-	-	-
Com_4127_pos	4.16262e+06	4.10203e+06	4.05437e+06	1.69237e+06	1.77006e+06	1.72342e+06	4.10634e+06	1.72862e+06	-1.24823	4.17e-07	0.000937347	0.231972	6-Hydroxyflavone	--	C15 H10 O3	1.363	239.069	--	--	--	--	--	-	-	-	-
Com_5289_pos	5.70471e+06	6.45532e+06	5.54866e+06	3.65317e+06	4.0274e+06	2.67172e+06	5.9029e+06	3.45076e+06	-0.774508	0.00755673	0.0371237	0.231937	--	Metanephrine	C10 H15 N O3	1.965	215.138	Benzenoids	Phenols	Methoxyphenols	5001-33-2	HMDB0004063	C05588	ko01100//Metabolic pathways;ko00350//Tyrosine metabolism	Amino acid metabolism;Global and overview maps	Metabolism
Com_5127_neg	1.05783e+07	4.07476e+06	3.15461e+06	1.86388e+06	2.91281e+06	1.31717e+06	5.93588e+06	2.03129e+06	-1.54707	0.176626	0.270855	0.231401	Valylproline	--	C10 H18 N2 O3	4.964	213.125	Organic acids and derivatives	Carboxylic acids and derivatives	Amino acids, peptides, and analogues	20488-27-1	HMDB0029135	-	-	-	-
Com_3415_pos	5.07448e+06	4.93537e+06	6.03753e+06	3.12299e+06	3.2477e+06	2.22865e+06	5.34913e+06	2.86645e+06	-0.900038	0.00626975	0.0345175	0.231166	N-Acetyl-L-asparagine	--	C6 H10 N2 O4	1.562	175.071	Organic acids and derivatives	Carboxylic acids and derivatives	Amino acids, peptides, and analogues	4033-40-3	HMDB0006028	-	-	-	-
Com_6631_neg	6.49625e+06	4.11353e+06	4.60534e+06	1.38014e+06	3.50232e+06	1.9186e+06	5.07171e+06	2.26702e+06	-1.16168	0.0439663	0.105756	0.230874	--	dCMP	C9 H14 N3 O7 P	3.161	306.05	Nucleosides, nucleotides, and analogues	Pyrimidine nucleotides	Pyrimidine deoxyribonucleotides	1032-65-1	HMDB0001202	C00239	ko01100//Metabolic pathways;ko00240//Pyrimidine metabolism	Global and overview maps;Nucleotide metabolism	Metabolism
Com_5468_pos	3.54434e+06	3.88882e+06	2.38384e+06	380749	1.51622e+06	450294	3.27233e+06	782421	-2.0643	0.0130949	0.0494356	0.230786	D-(+)-Maltose	--	C12 H22 O11	1.62	365.112	Organic oxygen compounds	Organooxygen compounds	Carbohydrates and carbohydrate conjugates	69-79-4	HMDB0000163	C00208	ko01100//Metabolic pathways;ko01110//Biosynthesis of secondary metabolites;ko02010//ABC transporters;ko04742//Taste transduction;ko00500//Starch and sucrose metabolism;ko04973//Carbohydrate digestion and absorption	Carbohydrate metabolism;Digestive system;Global and overview maps;Membrane transport;Sensory system	Environmental Information Processing;Metabolism;Organismal Systems
Com_1377_neg	1.47722e+07	1.64927e+07	8.06623e+06	1.26864e+07	1.22213e+07	224441	1.31104e+07	8.37737e+06	-0.646137	0.381821	0.464376	0.230665	--	L-beta-Imidazolelactic acid	C6 H8 N2 O3	1.469	155.047	--	--	--	--	--	-	-	-	-
Com_7573_neg	497308	312503	279444	2.0466e+06	4.50668e+06	2.91641e+06	363085	3.15656e+06	3.11997	0.0181249	0.0585094	0.229727	N'1-[1-(2-hydroxyphenyl)ethylidene]-3-methoxybenzene-1-carbohydrazide	--	C16 H16 N2 O3	9.824	283.111	--	--	--	--	--	-	-	-	-
Com_2767_pos	9.60779e+06	8.85946e+06	1.01787e+07	5.6092e+06	5.70134e+06	8.43918e+06	9.54865e+06	6.58324e+06	-0.536499	0.041803	0.102458	0.229681	5-Methoxytryptophol	--	C11 H13 N O2	5.252	174.091	Organoheterocyclic compounds	Indoles and derivatives	Indoles	712-09-4	HMDB0001896	-	-	-	-
Com_80_neg	8.31657e+06	1.30119e+06	2.89093e+07	993306	1.90323e+06	1.40138e+07	1.28424e+07	5.63679e+06	-1.18797	0.481146	0.559183	0.229306	D-(-)-Quinic acid	--	C7 H12 O6	1.469	191.056	Organic oxygen compounds	Organooxygen compounds	Alcohols and polyols	77-95-2	HMDB0003072	C00296	ko01100//Metabolic pathways;ko00400//Phenylalanine, tyrosine and tryptophan biosynthesis	Amino acid metabolism;Global and overview maps	Metabolism
Com_8443_neg	4.49775e+06	5.05129e+06	5.02494e+06	2.16672e+06	3.38019e+06	1.93284e+06	4.85799e+06	2.49325e+06	-0.962334	0.00809399	0.0384585	0.22913	4-[(2-cyclohex-1-enylethyl)amino]-2H-chromen-2-one	--	C17 H19 N O2	4.241	268.131	--	--	--	--	--	-	-	-	-
Com_20917_neg	5.82202e+06	9.39389e+06	959086	2.07004e+06	1.58248e+06	1.4094e+06	5.39167e+06	1.68731e+06	-1.67601	0.205434	0.300342	0.228989	PI 16:1_18:1	--	C43 H79 O13 P	9.897	833.524	--	--	--	--	--	-	-	-	-
Com_8506_pos	6.72543e+06	7.7395e+06	8.14393e+06	4.80876e+06	5.76646e+06	4.88862e+06	7.53629e+06	5.15461e+06	-0.54799	0.0102949	0.0436224	0.227959	--	glutathione disulfide	C20 H32 N6 O12 S2	4.717	307.082	Organic acids and derivatives	Carboxylic acids and derivatives	Amino acids, peptides, and analogues	27025-41-8	HMDB0003337	C00127	ko01100//Metabolic pathways;ko00480//Glutathione metabolism;ko04216//Ferroptosis;ko05415//Diabetic cardiomyopathy;ko04918//Thyroid hormone synthesis;ko05208//Chemical carcinogenesis - reactive oxygen species	Cancer: overview;Cardiovascular disease;Cell growth and death;Endocrine system;Global and overview maps;Metabolism of other amino acids	Cellular Processes;Human Diseases;Metabolism;Organismal Systems
Com_6081_neg	1.04264e+07	1.162e+07	1.53331e+07	1.0729e+07	9.39749e+06	7.40411e+06	1.24598e+07	9.17686e+06	-0.441211	0.136434	0.226886	0.2278	Flavin adenine dinucleotide (FAD)	--	C27 H33 N9 O15 P2	5.219	784.154	--	--	--	--	--	-	-	-	-
Com_5764_neg	26493.7	34882.7	28928.8	3.13978e+06	3.15099e+06	1.47163e+06	30101.7	2.58747e+06	6.42555	0.0101555	0.0434752	0.226839	PC O-18:1_20:3	--	C46 H86 N O7 P	10.508	854.632	--	--	--	--	--	-	-	-	-
Com_967_neg	1.12838e+07	1.19219e+07	4.18401e+07	1.896e+07	1.28325e+07	1.18591e+07	2.1682e+07	1.45506e+07	-0.57542	0.527668	0.602667	0.22658	Monomethyl phthalate	--	C9 H8 O4	5.492	179.035	Benzenoids	Benzene and substituted derivatives	Benzoic acids and derivatives	4376-18-5	HMDB0002130	-	-	-	-
Com_5445_neg	57215.5	63216.5	97648	7.67996e+06	1.94269e+06	845468	72693.3	3.48937e+06	5.585	0.182191	0.276606	0.22657	LPG 17:1	--	C23 H45 O9 P	8.844	495.274	--	--	--	--	--	-	-	-	-
Com_17273_neg	844983	8.90369e+06	1.80312e+06	1.04674e+06	1.39058e+06	2.78403e+07	3.8506e+06	1.00925e+07	1.39014	0.536008	0.610642	0.226467	Cer 19:0;3O/12:1	--	C31 H61 N O4	7.788	570.468	--	--	--	--	--	-	-	-	-
Com_5249_neg	383065	340752	460209	4.32346e+06	5.17215e+06	1.03251e+06	394675	3.50937e+06	3.15248	0.0692233	0.143382	0.225687	Myristic Acid	--	C14 H28 O2	8.618	227.202	Lipids and lipid-like molecules	Fatty Acyls	Fatty acids and conjugates	544-63-8	HMDB0000806	C06424	ko01100//Metabolic pathways;ko00061//Fatty acid biosynthesis	Global and overview maps;Lipid metabolism	Metabolism
Com_4939_pos	6.51987e+06	1.16716e+07	8.5455e+06	9.11283e+06	3.56771e+06	2.90283e+06	8.91232e+06	5.19446e+06	-0.778828	0.207316	0.301417	0.225287	Epigallocatechin	--	C15 H14 O7	2.503	307.082	Phenylpropanoids and polyketides	Flavonoids	Flavans	970-73-0	HMDB0038365	C12127	ko01110//Biosynthesis of secondary metabolites	Global and overview maps	Metabolism
Com_19748_neg	108235	120915	114869	3.7042e+06	2.23399e+06	1.74267e+06	114673	2.56029e+06	4.48071	0.0142592	0.0516831	0.225077	LPC O-18:5	--	C26 H46 N O6 P	10.724	558.318	--	--	--	--	--	-	-	-	-
Com_5285_pos	45040.4	53346.1	69635.7	2.5506e+06	2.32908e+06	2.04404e+06	56007.4	2.30791e+06	5.36482	0.000105333	0.00759478	0.224554	Eicosapentaenoic acid ethyl ester	--	C22 H34 O2	10.107	348.286	Lipids and lipid-like molecules	Fatty Acyls	Fatty acid esters	-	HMDB0249402	-	-	-	-
Com_4040_neg	4.49764e+06	5.49104e+06	8.6244e+06	2.87091e+06	4.27813e+06	2.86879e+06	6.20436e+06	3.33928e+06	-0.893747	0.0973775	0.183654	0.224345	--	Cys-Gly	C5 H10 N2 O3 S	1.83	177.034	Organic acids and derivatives	Carboxylic acids and derivatives	Amino acids, peptides, and analogues	-	HMDB0257594	C01419	ko01100//Metabolic pathways;ko00480//Glutathione metabolism	Global and overview maps;Metabolism of other amino acids	Metabolism
Com_3322_pos	5.25182e+06	6.28966e+06	8.46303e+06	3.14006e+06	5.2626e+06	3.55833e+06	6.66817e+06	3.987e+06	-0.741989	0.0796608	0.158757	0.223189	CGS 15943	--	C13 H8 Cl N5 O	2.332	286.055	--	--	--	--	--	-	-	-	-
Com_3954_pos	60752.4	69332.3	68023.8	3.00276e+06	2.81967e+06	1.55667e+06	66036.2	2.4597e+06	5.21908	0.0062317	0.0345175	0.222673	PC O-19:0	--	C27 H56 N O7 P	10.4	538.385	--	--	--	--	--	-	-	-	-
Com_5801_neg	51234.3	80103.4	63201.4	4.67392e+06	4.43018e+06	398094	64846.4	3.1674e+06	5.61013	0.0888439	0.17144	0.222449	LPS 22:2	--	C28 H52 N O9 P	10.455	576.333	--	--	--	--	--	-	-	-	-
Com_1809_neg	50924.6	28134.5	42543.5	3.91511e+06	3.57537e+06	880628	40534.2	2.79037e+06	6.10517	0.0457141	0.108613	0.221528	LNAPS 2:0/N-22:2	--	C30 H54 N O10 P	8.774	618.341	--	--	--	--	--	-	-	-	-
Com_3473_neg	21367.5	23593.5	435328	3.72578e+06	2.71569e+06	1.46753e+06	160096	2.63633e+06	4.04152	0.0206537	0.063746	0.22147	DGDG O-20:3_18:1	--	C53 H94 O14	9.422	999.646	--	--	--	--	--	-	-	-	-
Com_4603_neg	38221.2	40021.6	70929.3	3.30054e+06	3.65447e+06	1.12765e+06	49724	2.69422e+06	5.75978	0.0286352	0.0804504	0.221115	LPC 18:4	--	C26 H46 N O7 P	8.155	560.301	--	--	--	--	--	-	-	-	-
Com_3968_neg	3.49377e+06	3.2025e+06	2.36595e+06	5.77604e+06	5.71926e+06	4.62829e+06	3.02074e+06	5.37453e+06	0.831236	0.00949898	0.0420722	0.219675	(+/-)19(20)-DiHDPA	--	C22 H34 O4	7.655	361.24	--	--	--	--	--	-	-	-	-
Com_830_neg	3.3806e+07	3.27839e+07	3.56659e+07	3.50725e+07	3.04645e+07	2.49585e+07	3.40853e+07	3.01651e+07	-0.176266	0.267097	0.360942	0.21923	DL-Glyceraldehyde 3-phosphate	--	C3 H7 O6 P	5.637	168.99	--	--	--	--	--	-	-	-	-
Com_5360_neg	52249.9	74124.2	68002.2	2.20261e+06	1.57312e+06	2.8241e+06	64792.1	2.19994e+06	5.0855	0.00409972	0.0277008	0.217976	FAHFA 22:4/18:0	--	C40 H70 O4	10.653	613.522	--	--	--	--	--	-	-	-	-
Com_6820_pos	1.40524e+07	4.26825e+06	3.21365e+06	2.45112e+06	3.3212e+06	2.79276e+06	7.17812e+06	2.85503e+06	-1.3301	0.279608	0.37182	0.217849	Acetylcholine	--	C7 H15 N O2	1.647	146.117	Organic nitrogen compounds	Organonitrogen compounds	Quaternary ammonium salts	51-84-3	HMDB0000895	C01996	ko04976//Bile secretion;ko04080//Neuroactive ligand-receptor interaction;ko04742//Taste transduction;ko04024//cAMP signaling pathway;ko05022//Pathways of neurodegeneration - multiple diseases;ko04721//Synaptic vesicle cycle;ko00564//Glycerophospholipid metabolism;ko05033//Nicotine addiction;ko04911//Insulin secretion;ko04970//Salivary secretion;ko04971//Gastric acid secretion;ko04972//Pancreatic …	Cell motility;Digestive system;Endocrine system;Lipid metabolism;Nervous system;Neurodegenerative disease;Sensory system;Signal transduction;Signaling molecules and interaction;Substance dependence	Cellular Processes;Environmental Information Processing;Human Diseases;Metabolism;Organismal Systems
Com_1880_pos	2.39947e+06	9.47955e+06	4.97168e+06	1.39391e+06	2.61665e+06	3.32287e+06	5.6169e+06	2.44448e+06	-1.20025	0.213142	0.306435	0.217351	Perospirone	--	C23 H30 N4 O2 S	5.089	427.217	Organoheterocyclic compounds	Diazinanes	Piperazines	-	HMDB0256347	-	-	-	-
Com_6598_neg	186840	297246	469738	2.54062e+06	1.50171e+06	3.64638e+06	317941	2.5629e+06	3.01095	0.0228824	0.0688306	0.21698	LPA 22:1	--	C25 H49 O7 P	9.752	491.324	--	--	--	--	--	-	-	-	-
Com_6290_neg	50612.2	214995	222540	2.69096e+06	2.7843e+06	1.6979e+06	162716	2.39105e+06	3.87722	0.00319107	0.0245501	0.216282	FAHFA 20:2/22:4	--	C42 H70 O4	10.929	637.52	--	--	--	--	--	-	-	-	-
Com_10631_neg	70946.1	80146.4	71649.9	1.90681e+06	1.83031e+06	2.779e+06	74247.5	2.17204e+06	4.87056	0.00232115	0.0219436	0.215764	LNAPE 2:0/N-20:5	--	C27 H44 N O8 P	7.717	540.275	--	--	--	--	--	-	-	-	-
Com_5828_pos	3.21189e+06	3.84592e+06	2.52976e+06	662057	1.13134e+06	1.28862e+06	3.19586e+06	1.02734e+06	-1.63729	0.00691719	0.036027	0.215721	4-[4-phenyl-3,6-dihydro-1(2H)-pyridinyl]butanoic acid hydrochloride	--	C15 H19 N O2	6.96	246.151	--	--	--	--	--	-	-	-	-
Com_440_neg	8.43597e+07	5.41502e+07	5.64711e+07	5.71014e+07	6.55568e+07	5.15775e+07	6.49937e+07	5.80785e+07	-0.162293	0.546979	0.621253	0.215445	Taurochenodeoxycholic Acid (sodium salt)	--	C26 H45 N O6 S	7.081	498.291	--	--	--	--	--	-	-	-	-
Com_4994_neg	106763	49714.1	91004.9	2.72015e+06	2.67069e+06	1.50681e+06	82493.9	2.29922e+06	4.80071	0.00503717	0.0308842	0.214945	PI 2:0_18:4	--	C29 H47 O13 P	6.827	633.271	--	--	--	--	--	-	-	-	-
Com_4258_neg	8.24522e+06	7.52662e+06	9.31574e+06	5.90038e+06	7.04881e+06	5.16365e+06	8.36253e+06	6.03762e+06	-0.46996	0.037054	0.0955232	0.214587	--	D-2-Aminoadipic acid	C6 H11 N O4	1.48	160.062	--	--	--	--	--	-	-	-	-
Com_950_pos	7.29028e+06	9.16853e+06	6.38746e+06	5.24636e+06	4.86192e+06	5.4533e+06	7.61542e+06	5.18719e+06	-0.553971	0.0441058	0.105756	0.214336	Cer 8:1;2O/4:0	--	C12 H23 N O3	6.186	212.164	--	--	--	--	--	-	-	-	-
Com_3523_neg	158512	84586.5	490365	3.24616e+06	3.63547e+06	1.2783e+06	244488	2.71998e+06	3.47576	0.0287118	0.0804504	0.213956	LNAPS 2:0/N-19:0	--	C27 H52 N O10 P	7.701	580.328	--	--	--	--	--	-	-	-	-
Com_466_pos	2.01321e+07	1.45688e+07	1.25252e+07	6.79539e+06	1.32951e+07	1.51022e+07	1.5742e+07	1.17309e+07	-0.424309	0.302895	0.393938	0.213522	Ala-Ile	--	C9 H18 N2 O3	5.201	203.139	Organic acids and derivatives	Carboxylic acids and derivatives	Amino acids, peptides, and analogues	29727-65-9	HMDB0028690	-	-	-	-
Com_14239_neg	2.99336e+06	2.75869e+06	2.35859e+06	597613	991675	485883	2.70354e+06	691724	-1.96658	0.00111793	0.016468	0.211881	D-Glyceric acid	--	C3 H6 O4	8.527	165.041	Organic acids and derivatives	Carboxylic acids and derivatives	Amino acids, peptides, and analogues	56-86-0	HMDB0000148	C00025	ko01100//Metabolic pathways;ko01110//Biosynthesis of secondary metabolites;ko01120//Microbial metabolism in diverse environments;ko01060//Biosynthesis of plant secondary metabolites;ko01230//Biosynthesis of amino acids;ko02010//ABC transporters;ko01210//2-Oxocarboxylic acid metabolism;ko00470//D-Amino acid metabolism;ko01200//Carbon metabolism;ko05230//Central carbon metabolism in cancer;ko01064/…	Amino acid metabolism;Biosynthesis of other secondary metabolites;Cancer: overview;Carbohydrate metabolism;Cell growth and death;Cellular community - eukaryotes;Chemical structure transformation maps;Digestive system;Energy metabolism;Environmental adaptation;Excretory system;Global and overview maps;Membrane transport;Metabolism of cofactors and vitamins;Metabolism of other amino acids;Nervous s…	Cellular Processes;Environmental Information Processing;Genetic Information Processing;Human Diseases;Metabolism;Organismal Systems
Com_7349_neg	6.85161e+06	5.96111e+06	7.32692e+06	4.38286e+06	5.14925e+06	4.16026e+06	6.71321e+06	4.56412e+06	-0.556665	0.0126609	0.0487793	0.211795	Phloretin	--	C15 H14 O5	1.847	273.087	Phenylpropanoids and polyketides	Linear 1,3-diarylpropanoids	Chalcones and dihydrochalcones	60-82-2	HMDB0003306	C00774	ko01110//Biosynthesis of secondary metabolites	Global and overview maps	Metabolism
Com_4495_neg	123889	68361.1	152950	4.82946e+06	2.37674e+06	921746	115067	2.70931e+06	4.55738	0.0852918	0.166009	0.211644	LPG 13:0	--	C19 H39 O9 P	7.816	441.227	--	--	--	--	--	-	-	-	-
Com_10748_neg	106227	205684	135962	4.39311e+06	2.91921e+06	844957	149291	2.71909e+06	4.18693	0.0670515	0.13995	0.21158	LNAPE 2:0/N-16:0	--	C23 H46 N O8 P	8.06	494.29	--	--	--	--	--	-	-	-	-
Com_12511_neg	23274.7	40933.4	44071.2	2.25068e+06	2.41935e+06	1.65064e+06	36093.1	2.10689e+06	5.86725	0.000890762	0.0150693	0.21157	FAHFA 20:3/20:2	--	C40 H68 O4	10.504	611.506	--	--	--	--	--	-	-	-	-
Com_9971_pos	109918	131725	112478	2.52675e+06	2.46303e+06	1.62914e+06	118040	2.2063e+06	4.22428	0.00195212	0.0208165	0.211539	--	Lysopc 18:2	C26 H50 N O7 P	10.114	520.338	--	--	--	--	--	-	-	-	-
Com_1628_neg	1.26444e+07	1.17015e+07	1.04151e+07	9.29184e+06	1.06079e+07	7.35087e+06	1.1587e+07	9.08354e+06	-0.351181	0.0941764	0.178515	0.210892	Glycocholic acid	--	C26 H43 N O6	6.935	464.303	Lipids and lipid-like molecules	Steroids and steroid derivatives	Bile acids, alcohols and derivatives	68753-51-5	HMDB0000331	C01921	ko01100//Metabolic pathways;ko04976//Bile secretion;ko00120//Primary bile acid biosynthesis;ko00121//Secondary bile acid biosynthesis;ko04979//Cholesterol metabolism	Digestive system;Global and overview maps;Lipid metabolism	Metabolism;Organismal Systems
Com_2136_neg	8.29603e+06	1.04789e+07	4.74827e+06	4.91219e+06	4.83584e+06	5.04828e+06	7.84107e+06	4.9321e+06	-0.668848	0.156685	0.249322	0.210743	--	gamma-Glutamylcysteine	C8 H14 N2 O5 S	1.847	249.056	Organic acids and derivatives	Carboxylic acids and derivatives	Amino acids, peptides, and analogues	636-58-8	HMDB0001049	C00669	ko01100//Metabolic pathways;ko00480//Glutathione metabolism;ko04216//Ferroptosis	Cell growth and death;Global and overview maps;Metabolism of other amino acids	Cellular Processes;Metabolism
Com_5478_neg	366836	606356	650049	4.53317e+06	3.05427e+06	1.39856e+06	541080	2.99533e+06	2.4688	0.0542025	0.121108	0.210269	--	Nonadecanoic acid	C19 H38 O2	11.605	297.281	Lipids and lipid-like molecules	Fatty Acyls	Fatty acids and conjugates	646-30-0	HMDB0000772	-	-	-	-
Com_6602_neg	73753.6	56005.3	74166.8	3.55674e+06	3.27483e+06	779361	67975.2	2.53698e+06	5.22196	0.0489384	0.112935	0.20889	LPS 16:3	--	C22 H38 N O9 P	7.991	490.223	--	--	--	--	--	-	-	-	-
Com_5136_neg	1.54378e+07	1.51127e+07	5.94935e+06	8.60142e+06	1.2029e+07	4.4156e+06	1.21666e+07	8.34868e+06	-0.543304	0.373049	0.457431	0.20874	Nicotinoylglycine	--	C8 H8 N2 O3	1.872	179.047	Organic acids and derivatives	Carboxylic acids and derivatives	Amino acids, peptides, and analogues	583-08-4	HMDB0003269	C05380	ko00760//Nicotinate and nicotinamide metabolism	Metabolism of cofactors and vitamins	Metabolism
Com_3272_pos	865124	1.29441e+06	717128	3.62469e+06	2.44215e+06	2.83415e+06	958886	2.967e+06	1.62957	0.00665574	0.0352363	0.208347	Cer 19:1;2O/5:0	--	C24 H47 N O3	9.998	398.361	--	--	--	--	--	-	-	-	-
Com_4724_neg	6.97782e+06	8.26855e+06	5.48582e+06	4.42671e+06	5.83955e+06	3.39699e+06	6.91073e+06	4.55442e+06	-0.601572	0.0927049	0.176918	0.208064	Isorhapontigenin	--	C15 H14 O4	2.584	257.079	Phenylpropanoids and polyketides	Stilbenes	HASH(0x25f2110)	-	HMDB0303171	-	-	-	-
Com_3240_pos	5.08925e+06	7.31669e+06	1.14609e+06	1.73274e+06	1.77844e+06	1.29157e+06	4.51734e+06	1.60092e+06	-1.49658	0.182556	0.276607	0.20757	GKK	--	C14 H29 N5 O4	1.118	166.618	--	--	--	--	--	-	-	-	-
Com_2486_pos	2.98492e+06	5.46575e+06	3.61976e+06	1.68937e+06	1.70262e+06	2.05026e+06	4.02348e+06	1.81408e+06	-1.1492	0.0427012	0.103756	0.207495	1-Methylhistidine	--	C7 H11 N3 O2	1.334	170.092	Organic acids and derivatives	Carboxylic acids and derivatives	Amino acids, peptides, and analogues	332-80-9	HMDB0000001	C01152	ko01100//Metabolic pathways;ko00340//Histidine metabolism	Amino acid metabolism;Global and overview maps	Metabolism
Com_623_pos	1.34224e+07	1.3664e+07	3.18985e+07	1.44356e+07	1.32041e+07	1.59883e+07	1.96616e+07	1.45427e+07	-0.435091	0.453486	0.533652	0.207319	Thymine	--	C5 H6 N2 O2	4.885	127.05	Organoheterocyclic compounds	Diazines	Pyrimidines and pyrimidine derivatives	65-71-4	HMDB0000262	C00178	ko01100//Metabolic pathways;ko00240//Pyrimidine metabolism	Global and overview maps;Nucleotide metabolism	Metabolism
Com_2517_pos	3.41643e+06	2.82097e+06	3.89302e+06	4.9179e+06	5.5542e+06	5.75553e+06	3.37681e+06	5.40921e+06	0.679759	0.00706727	0.0361446	0.207205	(+/-)8-HEPE	--	C20 H30 O3	7.822	301.215	--	--	--	--	--	-	-	-	-
Com_6661_neg	40086.4	37732.6	47134.9	1.98157e+06	5.84066e+06	1.22846e+06	41651.3	3.0169e+06	6.17856	0.105695	0.19422	0.206575	LPS 19:2	--	C25 H46 N O9 P	9.164	534.285	--	--	--	--	--	-	-	-	-
Com_1800_neg	9.80487e+06	7.83675e+06	1.30668e+07	6.90329e+06	1.21473e+07	1.0169e+06	1.02361e+07	6.68916e+06	-0.613777	0.375263	0.45953	0.206139	2-Hydroxymyristic acid	--	C14 H28 O3	7.823	243.197	Lipids and lipid-like molecules	Fatty Acyls	Fatty acids and conjugates	2507-55-3	HMDB0002261	-	-	-	-
Com_5485_pos	69244.8	75982.8	68307.6	2.4639e+06	2.30603e+06	1.41858e+06	71178.4	2.06284e+06	4.85705	0.00360659	0.0254383	0.205208	LPC 24:3-SN1	--	C32 H60 N O7 P	11.04	602.416	--	--	--	--	--	-	-	-	-
Com_460_pos	5.30483e+06	7.31733e+06	1.62355e+06	1.64662e+06	1.68925e+06	2.43323e+06	4.74857e+06	1.92303e+06	-1.30411	0.169162	0.261771	0.204559	--	Ne-(1-Carboxymethyl)-L-lysine	C8 H16 N2 O4	2.794	205.118	--	--	--	--	--	-	-	-	-
Com_9947_neg	44426.6	55388.6	46111.8	3.14931e+06	3.03136e+06	852464	48642.3	2.34438e+06	5.59085	0.0371357	0.0955232	0.204419	LNAPS 2:0/N-21:0	--	C29 H56 N O10 P	10.068	608.351	--	--	--	--	--	-	-	-	-
Com_17611_neg	3.8116e+06	3.40347e+06	2.7942e+06	1.35814e+06	1.85591e+06	998623	3.33643e+06	1.40422e+06	-1.24853	0.00747464	0.0369625	0.203598	4-benzyl-N-(4-fluorophenyl)tetrahydro-1(2H)-pyrazinecarboxamide	--	C18 H20 F N3 O	4.198	312.158	--	--	--	--	--	-	-	-	-
Com_3392_pos	3.28994e+06	5.61577e+06	2.99961e+06	1.15741e+06	2.407e+06	1.78227e+06	3.96844e+06	1.78222e+06	-1.15489	0.0726985	0.148029	0.203414	DMH	--	C15 H23 N5 O6 S	2.199	202.179	Organic nitrogen compounds	Organonitrogen compounds	Hydrazines and derivatives	-	HMDB0244081	-	-	-	-
Com_8097_neg	46304.1	56195.5	48785.6	3.27036e+06	3.32303e+06	677255	50428.4	2.42355e+06	5.58674	0.0531257	0.119318	0.202629	SMGDG O-16:4_3:0	--	C28 H46 O12 S	8.401	605.275	--	--	--	--	--	-	-	-	-
Com_5915_neg	2.61185e+06	1.596e+06	1.36872e+06	3.52631e+06	5.0723e+06	3.53802e+06	1.85886e+06	4.04554e+06	1.12192	0.026864	0.0769007	0.202352	8-Iso-15-keto-prostaglandin-F2β	--	C20 H32 O5	6.831	333.208	--	--	--	--	--	-	-	-	-
Com_2395_neg	1.65201e+07	7.94317e+06	1.66052e+07	9.14875e+06	1.38016e+07	6.93413e+06	1.36895e+07	9.96148e+06	-0.458636	0.348591	0.436466	0.202255	2'-Deoxyinosine 5'-monophosphate	--	C10 H13 N4 O7 P	2.049	331.046	Nucleosides, nucleotides, and analogues	Purine nucleotides	Purine deoxyribonucleotides	3393-18-8	HMDB0006555	C06196	ko00230//Purine metabolism	Nucleotide metabolism	Metabolism
Com_3833_pos	53843.8	56372.9	61386.5	2.26265e+06	2.13988e+06	1.45174e+06	57201.1	1.95142e+06	5.09234	0.00168557	0.0194488	0.202094	LPE 15:0	--	C20 H42 N O7 P	8.69	440.276	--	--	--	--	--	-	-	-	-
Com_5362_neg	8.46635e+06	6.04485e+06	7.11318e+06	4.61083e+06	5.77938e+06	4.54352e+06	7.20813e+06	4.97791e+06	-0.534084	0.05073	0.11573	0.202079	Mevalonic acid	--	C6 H12 O4	4.326	147.067	Lipids and lipid-like molecules	Fatty Acyls	Fatty acids and conjugates	17817-88-8	HMDB0000227	C00418	ko01100//Metabolic pathways;ko01110//Biosynthesis of secondary metabolites;ko01060//Biosynthesis of plant secondary metabolites;ko01070//Biosynthesis of plant hormones;ko01062//Biosynthesis of terpenoids and steroids;ko04216//Ferroptosis;ko00900//Terpenoid backbone biosynthesis	Cell growth and death;Chemical structure transformation maps;Global and overview maps;Metabolism of terpenoids and polyketides	Cellular Processes;Metabolism
Com_3684_pos	228429	364809	568982	2.63186e+06	2.97591e+06	1.63593e+06	387407	2.41457e+06	2.63984	0.00804994	0.0384551	0.201934	SPB 17:1;2O	--	C17 H35 N O2	7.061	286.273	--	--	--	--	--	-	-	-	-
Com_5665_neg	101063	41581.5	326145	3.08885e+06	4.20123e+06	731121	156263	2.67373e+06	4.09681	0.0702892	0.14443	0.201716	LNAPE 17:2/N-2:0	--	C24 H44 N O8 P	8.625	504.269	--	--	--	--	--	-	-	-	-
Com_2711_neg	4.11999e+06	5.88795e+06	1.19046e+07	3.31625e+06	6.45335e+06	2.80748e+06	7.30419e+06	4.19236e+06	-0.800961	0.300243	0.390942	0.201134	FAHFA 10:0/10:0	--	C20 H38 O4	8.162	341.271	--	--	--	--	--	-	-	-	-
Com_16831_neg	4.06932e+06	4.19074e+06	3.49474e+06	6.30607e+06	6.42483e+06	5.10403e+06	3.91827e+06	5944974	0.601455	0.0128296	0.0491766	0.20032	16-Hydroxyhexadecanoic acid	--	C16 H32 O3	11.573	253.218	Lipids and lipid-like molecules	Fatty Acyls	Fatty acids and conjugates	506-13-8	HMDB0006294	C18218	ko01100//Metabolic pathways	Global and overview maps	Metabolism
Com_8505_neg	40754	40936.7	58182.4	1.71937e+06	1.81594e+06	1.83169e+06	46624.4	1.789e+06	5.26193	1.04e-06	0.00117082	0.198235	PC O-16:1_16:1	--	C40 H78 N O7 P	9.816	774.569	--	--	--	--	--	-	-	-	-
Com_4470_pos	44520.9	51663.6	47546.8	2.37233e+06	1.87921e+06	1.36574e+06	47910.4	1.87243e+06	5.28842	0.00328611	0.0245902	0.198178	PC O-21:4	--	C29 H52 N O7 P	9.271	558.353	--	--	--	--	--	-	-	-	-
Com_3969_neg	1.17429e+07	8.85156e+06	1.53679e+07	9.3069e+06	1.12231e+07	6.32821e+06	1.19874e+07	8.95274e+06	-0.421123	0.268305	0.361773	0.198156	N-Acetyl-1-aspartylglutamic acid	--	C11 H16 N2 O8	2.146	303.084	Organic acids and derivatives	Carboxylic acids and derivatives	Amino acids, peptides, and analogues	-	HMDB0255414	C12270	ko01100//Metabolic pathways;ko04080//Neuroactive ligand-receptor interaction;ko00250//Alanine, aspartate and glutamate metabolism	Amino acid metabolism;Global and overview maps;Signaling molecules and interaction	Environmental Information Processing;Metabolism
Com_2746_neg	1.44353e+07	1.54752e+07	8.89291e+06	9.26113e+06	1.02904e+07	1.04596e+07	1.29345e+07	1.00037e+07	-0.370688	0.231058	0.32574	0.198151	Adenosine diphosphate (ADP)	--	C10 H15 N5 O10 P2	2.048	426.027	--	--	--	--	--	-	-	-	-
Com_8245_neg	70190.9	81452.4	73297.5	5.11241e+06	1.4672e+06	922974	74980.3	2.50086e+06	5.05977	0.138872	0.22992	0.198096	LPG 15:0	--	C21 H43 O9 P	8.682	469.258	--	--	--	--	--	-	-	-	-
Com_3119_pos	50124.9	57787.7	52571.4	2.06747e+06	2.1822e+06	1.3815e+06	53494.7	1.87706e+06	5.13293	0.00187777	0.0203875	0.1972	PC O-12:0	--	C20 H42 N O7 P	7.572	440.275	--	--	--	--	--	-	-	-	-
Com_6684_neg	5.43835e+06	4.60678e+06	4.39762e+06	2.95142e+06	3.32275e+06	2.64817e+06	4.81425e+06	2.97411e+06	-0.694851	0.00784849	0.0377769	0.19689	--	N-Formylkynurenine	C11 H12 N2 O4	4.088	235.073	Organic oxygen compounds	Organooxygen compounds	Carbonyl compounds	-	HMDB0060485	C02700	ko01100//Metabolic pathways;ko00380//Tryptophan metabolism	Amino acid metabolism;Global and overview maps	Metabolism
Com_15465_neg	122273	128220	135956	1.34015e+06	1.01554e+06	5.11921e+06	128816	2.49164e+06	4.2737	0.147278	0.238611	0.196758	Hex2Cer 13:0;2O	--	C25 H47 N O13	7.72	628.328	--	--	--	--	--	-	-	-	-
Com_9426_pos	168776	185742	240139	2.0613e+06	1.06079e+06	3.13188e+06	198219	2.08466e+06	3.39464	0.0344278	0.091187	0.196575	MGDG 16:4_22:6	--	C47 H70 O10	11.393	812.517	--	--	--	--	--	-	-	-	-
Com_4118_neg	1.05636e+07	8436085	8.54392e+06	5.1705e+06	6.8162e+06	8.29697e+06	9.18119e+06	6.76122e+06	-0.441397	0.100509	0.187516	0.196014	4-Pyridoxic acid	--	C8 H9 N O4	3.859	182.046	Organoheterocyclic compounds	Pyridines and derivatives	Pyridinecarboxylic acids and derivatives	82-82-6	HMDB0000017	C00847	ko01100//Metabolic pathways;ko01120//Microbial metabolism in diverse environments;ko00750//Vitamin B6 metabolism	Global and overview maps;Metabolism of cofactors and vitamins	Metabolism
Com_5367_pos	68315.1	46714.6	42914.4	2.41962e+06	1.61878e+06	1.42625e+06	52648	1.82155e+06	5.11264	0.00435669	0.028831	0.195973	--	Lysopg 18:1	C24 H47 O9 P	9.419	511.301	--	--	--	--	--	-	-	-	-
Com_6066_neg	9.3125e+06	6.27613e+06	5.4408e+06	4.65738e+06	4.50603e+06	4.46056e+06	7.00981e+06	4.54132e+06	-0.626262	0.104147	0.192232	0.195331	--	Gluconolactone	C6 H10 O6	3.049	177.041	Organic oxygen compounds	Organooxygen compounds	Carbohydrates and carbohydrate conjugates	90-80-2	HMDB0000150	C00198	ko01100//Metabolic pathways;ko01110//Biosynthesis of secondary metabolites;ko01120//Microbial metabolism in diverse environments;ko01200//Carbon metabolism;ko00030//Pentose phosphate pathway	Carbohydrate metabolism;Global and overview maps	Metabolism
Com_1629_neg	155250	167953	253772	118578	1.54462e+07	156739	192325	5.2405e+06	4.76809	0.378534	0.461627	0.195142	Equol	--	C15 H14 O3	5.637	241.085	Phenylpropanoids and polyketides	Isoflavonoids	Isoflavans	-	HMDB0243678	-	-	-	-
Com_8615_neg	38587.7	45190.2	40342.3	2.70606e+06	2.0808e+06	1.0504e+06	41373.4	1.94575e+06	5.55548	0.0168848	0.0565503	0.195006	LPC 24:4	--	C32 H58 N O7 P	10.268	644.396	--	--	--	--	--	-	-	-	-
Com_16198_neg	619521	8.55997e+06	1.5223e+06	883721	1.17401e+06	2.35045e+07	3.56726e+06	8.52073e+06	1.25616	0.56473	0.636594	0.1948	Cer 17:0;3O/18:2;(2OH)	--	C35 H67 N O5	7.907	580.497	--	--	--	--	--	-	-	-	-
Com_9429_neg	5.884e+06	5.80891e+06	3.89855e+06	3.02737e+06	3.54713e+06	3.06629e+06	5.19715e+06	3.21359e+06	-0.693533	0.0416822	0.102445	0.1947	Glu-Thr	--	C9 H16 N2 O6	2.179	247.094	Organic acids and derivatives	Carboxylic acids and derivatives	Amino acids, peptides, and analogues	6875-80-5	HMDB0028829	-	-	-	-
Com_8094_neg	3.45653e+06	5.9236e+06	3.35006e+06	2.72691e+06	1.65777e+06	1.93003e+06	4.2434e+06	2.1049e+06	-1.01146	0.0762652	0.153695	0.194613	2,3-Dihydroxybiphenyl	--	C12 H10 O2	1.475	185.057	--	--	--	--	--	C02526	ko01100//Metabolic pathways;ko01120//Microbial metabolism in diverse environments;ko00621//Dioxin degradation	Global and overview maps;Xenobiotics biodegradation and metabolism	Metabolism
Com_397_pos	2.32136e+06	2.41709e+06	2.19303e+06	4.70215e+06	3.64534e+06	3.80368e+06	2.31049e+06	4.05039e+06	0.80986	0.0065731	0.0351986	0.194274	Palmitoleic Acid	--	C16 H30 O2	7.173	277.215	Lipids and lipid-like molecules	Fatty Acyls	Fatty acids and conjugates	10030-73-6	HMDB0012328	C08362	ko01100//Metabolic pathways;ko00061//Fatty acid biosynthesis	Global and overview maps;Lipid metabolism	Metabolism
Com_1420_pos	1.18301e+07	1.27122e+07	1.69549e+07	8.16705e+06	1.1021e+07	1.34688e+07	1.38324e+07	1.08856e+07	-0.345628	0.251849	0.348526	0.194271	3-Hydroxyphenylacetic acid	--	C8 H8 O3	1.701	153.053	Benzenoids	Phenols	1-hydroxy-4-unsubstituted benzenoids	621-37-4	HMDB0000440	C05593	ko01100//Metabolic pathways;ko01120//Microbial metabolism in diverse environments;ko00350//Tyrosine metabolism;ko00360//Phenylalanine metabolism	Amino acid metabolism;Global and overview maps	Metabolism
Com_13489_neg	5.53642e+06	7.31258e+06	5.8947e+06	4.35118e+06	4.75003e+06	4.12999e+06	6.2479e+06	4.4104e+06	-0.502461	0.0324859	0.0868591	0.1941	Glycerol 3-phosphate	--	C3 H9 O6 P	5.927	171.007	Lipids and lipid-like molecules	Glycerophospholipids	Glycerophosphates	-	HMDB0252849	-	-	-	-
Com_8203_neg	857544	1.33787e+06	1.22288e+06	3.21493e+06	2.98589e+06	2.50953e+06	1.13943e+06	2.90345e+06	1.34946	0.00223283	0.0219436	0.194021	trans-10-Heptadecenoic acid	--	C17 H32 O2	10.243	313.239	Lipids and lipid-like molecules	Fatty Acyls	Fatty acids and conjugates	-	HMDB0244268	-	-	-	-
Com_1952_pos	2.70699e+07	4.64943e+07	1.82929e+07	2.669e+07	2.35583e+07	2.62966e+07	3.0619e+07	2.5515e+07	-0.263083	0.575818	0.646825	0.193866	PC O-38:6	--	C46 H82 N O7 P	11.305	792.587	--	--	--	--	--	-	-	-	-
Com_3157_neg	6.44425e+06	5.59685e+06	4.68577e+06	2.8049e+06	4.23166e+06	3.81327e+06	5.57562e+06	3.61661e+06	-0.624495	0.0414273	0.102283	0.193699	Valsartan metabolite	--	C14 H10 N4 O2	5.695	265.076	--	--	--	--	--	-	-	-	-
Com_5318_neg	28692.8	31702.3	30861.3	2.27018e+06	2.65226e+06	1.00714e+06	30418.8	1.97653e+06	6.02186	0.0173201	0.0570575	0.193413	DGDG O-18:3_22:6	--	C55 H88 O14	8.832	1017.6	--	--	--	--	--	-	-	-	-
Com_2026_neg	4.03178e+06	4.44882e+06	2.43422e+06	2.46642e+06	1.99187e+06	80420.2	3.63827e+06	1.5129e+06	-1.26593	0.0896518	0.172851	0.192835	--	D-Ala-D-Ala	C6 H12 N2 O3	1.487	159.078	Organic acids and derivatives	Carboxylic acids and derivatives	Amino acids, peptides, and analogues	-	HMDB0244385	C00993	ko01100//Metabolic pathways;ko00470//D-Amino acid metabolism	Global and overview maps;Metabolism of other amino acids	Metabolism
Com_13302_neg	3.45653e+06	5.9236e+06	3.28034e+06	2.72691e+06	1.65777e+06	1.93003e+06	4.22016e+06	2.1049e+06	-1.00354	0.0810916	0.160896	0.192605	--	1,3-Dimethyluracil	C6 H8 N2 O2	1.456	185.057	Organoheterocyclic compounds	Diazines	Pyrimidines and pyrimidine derivatives	874-14-6	HMDB0002144	-	-	-	-
Com_6429_neg	35670.3	227943	98413.5	2.86207e+06	1.78783e+06	1.22689e+06	120676	1.95893e+06	4.02086	0.0190138	0.0602551	0.192501	PC O-17:1_22:6	--	C47 H82 N O7 P	9.888	862.6	--	--	--	--	--	-	-	-	-
Com_7029_neg	837542	202614	596721	3.17524e+06	2.10241e+06	1.72751e+06	545625	2.33505e+06	2.09747	0.019201	0.0606096	0.192236	4-Phenylbutyric acid	--	C10 H12 O2	5.453	163.077	Benzenoids	Benzene and substituted derivatives	HASH(0x36a6310)	1821-12-1	HMDB0000543	-	-	-	-
Com_334_neg	2.22301e+06	1.53936e+06	2.76531e+06	3.19527e+06	7.39522e+06	3.83715e+06	2.1759e+06	4.80921e+06	1.14419	0.123588	0.21345	0.191829	Tyrosylalanine	--	C12 H16 N2 O4	5.248	251.104	Organic acids and derivatives	Carboxylic acids and derivatives	Amino acids, peptides, and analogues	-	HMDB0029098	-	-	-	-
Com_6083_pos	415082	399979	389256	1.84979e+06	1.85134e+06	2.43139e+06	401439	2.04417e+06	2.34826	0.00106087	0.0162378	0.191694	SL 10:1;O/22:6	--	C32 H51 N O5 S	7.742	562.348	--	--	--	--	--	-	-	-	-
Com_6853_neg	51386.4	48959	47095.2	3.38792e+06	2.66177e+06	527116	49146.9	2.19227e+06	5.47918	0.0670396	0.13995	0.191593	LPC 15:1	--	C23 H46 N O7 P	8.309	524.301	--	--	--	--	--	-	-	-	-
Com_1267_neg	7.04065e+06	1.19983e+07	3.17199e+06	1.15838e+07	9.6392e+06	1.05692e+07	7.40364e+06	1.05974e+07	0.517406	0.289082	0.379705	0.191272	CerP 15:0;2O/10:0	--	C25 H52 N O6 P	10.226	492.347	--	--	--	--	--	-	-	-	-
Com_331_neg	540878	130555	1.14404e+07	148445	105422	808489	4.03726e+06	354118	-3.51107	0.377069	0.460589	0.191214	Chlorogenic acid	--	C16 H18 O9	5.243	353.089	Organic oxygen compounds	Organooxygen compounds	Alcohols and polyols	202650-88-2	HMDB0003164	C00852	ko01110//Biosynthesis of secondary metabolites	Global and overview maps	Metabolism
Com_9123_neg	69636.9	84112.4	74077.3	1.50772e+06	1.09639e+06	3.13026e+06	75942.2	1.91146e+06	4.65363	0.0417064	0.102445	0.190871	LPG O-18:1	--	C24 H49 O8 P	10.257	495.311	--	--	--	--	--	-	-	-	-
Com_8325_neg	350267	265168	27918.1	1.88748e+06	3.39563e+06	1.42355e+06	214451	2.23555e+06	3.38191	0.0285314	0.0804156	0.190835	LPA 22:0	--	C25 H51 O7 P	9.086	493.321	--	--	--	--	--	-	-	-	-
Com_3042_neg	58632.3	63976.4	65700.1	76907.3	70420.2	9.50242e+06	62769.6	3.21658e+06	5.67932	0.372416	0.457139	0.190777	3,14-dihydro-15-keto-tetranor Prostaglandin E2	--	C16 H26 O5	8.104	279.164	--	--	--	--	--	-	-	-	-
Com_3174_neg	8.06567e+06	6.51954e+06	6.67105e+06	4.18915e+06	5.79169e+06	5.43045e+06	7.08542e+06	5.1371e+06	-0.463901	0.0478745	0.111542	0.190392	N'-(cyclohexylcarbonyl)-4-methyl-1,2,3-thiadiazole-5-carbohydrazide	--	C11 H16 N4 O2 S	5.788	267.092	--	--	--	--	--	-	-	-	-
Com_7537_neg	88918	139021	109687	2.92085e+06	4.36572e+06	386418	112542	2.55766e+06	4.50629	0.103387	0.191457	0.190281	LPI 21:2	--	C30 H55 O12 P	10.404	637.338	--	--	--	--	--	-	-	-	-
Com_7471_neg	34964.9	36359.3	33385.3	1.94661e+06	1.8109e+06	1.31042e+06	34903.1	1.68931e+06	5.59693	0.00102643	0.0159274	0.189925	PC O-14:1_20:2	--	C42 H80 N O7 P	9.804	800.585	--	--	--	--	--	-	-	-	-
Com_3508_pos	3.64709e+06	3.33897e+06	3.82403e+06	1.66296e+06	2.49564e+06	1.73803e+06	3.60337e+06	1.96554e+06	-0.874416	0.00556076	0.0326677	0.189644	S-Adenosyl-L-homocysteine	--	C14 H20 N6 O5 S	1.364	385.13	Organoheterocyclic compounds	Lactones	Gamma butyrolactones	979-92-0	HMDB0000939	C00021	ko01100//Metabolic pathways;ko01230//Biosynthesis of amino acids;ko00270//Cysteine and methionine metabolism;ko05208//Chemical carcinogenesis - reactive oxygen species	Amino acid metabolism;Cancer: overview;Global and overview maps	Human Diseases;Metabolism
Com_5444_pos	56241.3	64755.3	61997.6	2.75858e+06	1.5391e+06	1.18552e+06	60998.1	1.82773e+06	4.90515	0.020694	0.0637828	0.189453	PC O-21:1	--	C29 H58 N O7 P	10.715	564.4	--	--	--	--	--	-	-	-	-
Com_3777_neg	5.24969e+06	4.46222e+06	1.46605e+06	1.2674e+06	1.71628e+06	1.38825e+06	3.72598e+06	1.45731e+06	-1.35431	0.122239	0.212159	0.189309	(+/-)11(12)-DiHET	--	C20 H34 O4	5.273	373.21	--	--	--	--	--	-	-	-	-
Com_2725_neg	1.07738e+07	7.3742e+06	396448	6.73947e+06	8.59607e+06	1.34883e+07	6.18147e+06	9.60793e+06	0.636275	0.401947	0.484922	0.188995	2-Isopropylmalic acid	--	C7 H12 O5	5.461	175.062	Lipids and lipid-like molecules	Fatty Acyls	Fatty acids and conjugates	49601-06-1	HMDB0000402	C02504	ko01100//Metabolic pathways;ko01110//Biosynthesis of secondary metabolites;ko01230//Biosynthesis of amino acids;ko01210//2-Oxocarboxylic acid metabolism;ko00290//Valine, leucine and isoleucine biosynthesis;ko00620//Pyruvate metabolism	Amino acid metabolism;Carbohydrate metabolism;Global and overview maps	Metabolism
Com_9308_neg	52518.8	59743.3	50869.7	2.30158e+06	2.35788e+06	977097	54377.3	1.87885e+06	5.1107	0.0155551	0.0540944	0.188935	DGDG O-18:3_16:1	--	C49 H86 O14	8.648	943.583	--	--	--	--	--	-	-	-	-
Com_586_neg	1.22502e+07	1.09653e+07	1.19562e+07	7.30105e+06	1.35218e+07	6.60543e+06	1.17239e+07	9.14277e+06	-0.358747	0.312029	0.402099	0.188098	9-[(2-hydroxyethoxy)methyl]-1,9-dihydro-6H-purin-6-one	--	C8 H10 N4 O3	1.403	209.067	--	--	--	--	--	-	-	-	-
Com_5407_neg	9.60584e+06	7.47589e+06	8.08361e+06	5.78398e+06	6.72228e+06	6.74648e+06	8.38845e+06	6.41758e+06	-0.386374	0.049691	0.114437	0.187622	5-Sulfosalicylate	--	C7 H6 O6 S	5.109	216.982	Benzenoids	Benzene and substituted derivatives	Benzenesulfonic acids and derivatives	-	HMDB0011725	-	-	-	-
Com_3411_neg	3.59747e+06	2.53173e+06	3.61842e+06	6.09952e+06	9.21402e+06	3.02103e+06	3.24921e+06	6.11152e+06	0.911445	0.191559	0.286574	0.187246	ST 24:1;O2;T	--	C26 H45 N O5 S	7.726	482.296	--	--	--	--	--	-	-	-	-
Com_8781_neg	26278	27450.7	27949	1.84168e+06	1.54801e+06	1.37572e+06	27225.9	1.58847e+06	5.86652	0.000328896	0.011045	0.186803	DGDG O-20:4_22:6	--	C57 H90 O14	8.971	1043.62	--	--	--	--	--	-	-	-	-
Com_1809_pos	1.02678e+07	9.69316e+06	1.18512e+07	8.85547e+06	8.8388e+06	8.4751e+06	1.06041e+07	8.72313e+06	-0.281699	0.0458094	0.108725	0.186296	N6-Acetyl-L-lysine	--	C8 H16 N2 O3	1.743	189.123	Organic acids and derivatives	Carboxylic acids and derivatives	Amino acids, peptides, and analogues	692-04-6	HMDB0000206	C02727	ko01100//Metabolic pathways;ko00310//Lysine degradation	Amino acid metabolism;Global and overview maps	Metabolism
Com_19693_neg	3.71119e+06	4.25951e+06	3.55716e+06	2.12432e+06	1.4965e+06	2.69046e+06	3.84262e+06	2.10376e+06	-0.869119	0.0127512	0.0490432	0.185744	--	6-Phosphogluconic acid	C6 H13 O10 P	5.93	275.016	Organic oxygen compounds	Organooxygen compounds	Carbohydrates and carbohydrate conjugates	921-62-0	HMDB0001316	C00345	ko01100//Metabolic pathways;ko01110//Biosynthesis of secondary metabolites;ko01120//Microbial metabolism in diverse environments;ko01200//Carbon metabolism;ko00030//Pentose phosphate pathway	Carbohydrate metabolism;Global and overview maps	Metabolism
Com_13270_neg	163294	155309	147382	2.02395e+06	3.39928e+06	1.02646e+06	155328	2.1499e+06	3.79088	0.0441354	0.105756	0.184763	PI 5:0_13:1	--	C27 H49 O13 P	7.259	611.286	--	--	--	--	--	-	-	-	-
Com_8991_neg	37589.9	39089	61352.6	2.09176e+06	1.55358e+06	1.22215e+06	46010.5	1.62249e+06	5.14011	0.0034037	0.0250572	0.184719	--	Lysopc 18:3	C26 H48 N O7 P	9.804	516.311	--	--	--	--	--	-	-	-	-
Com_3644_neg	808052	1.16063e+06	981211	3.19946e+06	988193	4.70746e+06	983297	2.96504e+06	1.59235	0.141755	0.23315	0.184617	4-{3-[(2-hydroxybenzoyl)amino]anilino}-4-oxobut-2-enoic acid	--	C17 H14 N2 O5	5.817	325.085	--	--	--	--	--	-	-	-	-
Com_4674_pos	521317	1.16659e+06	351547	3.54122e+06	1.88084e+06	1.92337e+06	679818	2.44848e+06	1.84866	0.0421158	0.103001	0.184241	LPC O-20:3	--	C28 H54 N O6 P	10.925	532.371	--	--	--	--	--	-	-	-	-
Com_4230_pos	2.38624e+06	4.02172e+06	2.61092e+06	1.08368e+06	1.7009e+06	1.22476e+06	3.00629e+06	1.33644e+06	-1.16959	0.0374802	0.09583	0.184196	SPH	--	C14 H21 N5 O5	5.047	362.137	Organic nitrogen compounds	Organonitrogen compounds	Amines	123-78-4	HMDB0000252	C00319	ko01100//Metabolic pathways;ko00600//Sphingolipid metabolism;ko04071//Sphingolipid signaling pathway;ko04217//Necroptosis;ko04210//Apoptosis	Cell growth and death;Global and overview maps;Lipid metabolism;Signal transduction	Cellular Processes;Environmental Information Processing;Metabolism
Com_6314_neg	4.05185e+06	3.28565e+06	4.75957e+06	1.27833e+06	4.16863e+06	529744	4.03236e+06	1.99223e+06	-1.01724	0.161139	0.254074	0.184111	--	4-Hydroxy-L-Glutamic Acid	C5 H9 N O5	1.424	162.041	Organic acids and derivatives	Carboxylic acids and derivatives	Amino acids, peptides, and analogues	2485-33-8	HMDB0002273	-	-	-	-
Com_14739_neg	374425	1.10943e+07	283354	736742	607760	802013	3.91737e+06	715505	-2.45285	0.422744	0.505943	0.183944	Cer 18:0;2O/16:2	--	C34 H65 N O3	8.278	580.497	--	--	--	--	--	-	-	-	-
Com_12372_pos	4.46916e+06	2.7186e+06	1.27817e+06	812160	777542	650827	2.82198e+06	746843	-1.91783	0.0880309	0.170603	0.183904	PC 18:0_19:2	--	C45 H86 N O8 P	10.572	800.611	--	--	--	--	--	-	-	-	-
Com_7080_neg	1.90762e+07	4.1977e+07	3.80152e+07	2.93726e+07	3.03726e+07	2.70019e+07	3.30228e+07	2.89157e+07	-0.191609	0.595789	0.664614	0.183705	Levulinic acid	--	C5 H8 O3	2.387	115.04	Organic acids and derivatives	Keto acids and derivatives	Gamma-keto acids and derivatives	123-76-2	HMDB0000720	-	-	-	-
Com_2071_neg	6.82467e+06	1.44523e+07	6.46958e+06	9.82764e+06	4.68691e+06	3.63441e+06	9.24887e+06	6.04965e+06	-0.612424	0.378162	0.461423	0.183645	Folinic acid	--	C20 H23 N7 O7	5.021	472.16	Organoheterocyclic compounds	Pteridines and derivatives	Pterins and derivatives	-	HMDB0247218	C03479	ko01100//Metabolic pathways;ko00670//One carbon pool by folate	Global and overview maps;Metabolism of cofactors and vitamins	Metabolism
Com_2340_neg	7.2044e+06	5.79387e+06	5.55809e+06	3.51202e+06	6.64502e+06	1.71153e+06	6.18545e+06	3.95619e+06	-0.644767	0.218908	0.312527	0.183578	(R)-3-Hydroxy myristic acid	--	C14 H28 O3	7.677	243.197	--	--	--	--	--	-	-	-	-
Com_16891_neg	5.86944e+06	5.82228e+06	5.46031e+06	4.4845e+06	4.41986e+06	3.51115e+06	5.71734e+06	4.1385e+06	-0.466236	0.00968463	0.0423115	0.183145	Pimelic acid	--	C7 H12 O4	5.937	159.067	Lipids and lipid-like molecules	Fatty Acyls	Fatty acids and conjugates	111-16-0	HMDB0000857	C02656	ko01100//Metabolic pathways;ko00780//Biotin metabolism	Global and overview maps;Metabolism of cofactors and vitamins	Metabolism
Com_3947_pos	3.08883e+06	2.83671e+06	5.7685e+06	1.39386e+06	2.71042e+06	1.55588e+06	3.89801e+06	1.88672e+06	-1.04686	0.121394	0.211078	0.182808	PPK	--	C16 H28 N4 O4	2.044	341.217	--	--	--	--	--	-	-	-	-
Com_10857_neg	3.44138e+06	2.14972e+06	3.55383e+06	863493	2.08246e+06	985349	3.04831e+06	1.31044e+06	-1.21796	0.0430557	0.104055	0.182443	Prostaglandin E3	--	C20 H30 O5	4.906	385.174	Lipids and lipid-like molecules	Fatty Acyls	Eicosanoids	-	HMDB0247474	-	-	-	-
Com_8224_neg	3.56348e+06	3.75999e+06	666378	640775	879061	368457	2.66328e+06	629431	-2.08109	0.114543	0.203572	0.182419	ADBICA N-pentanoic acid metabolite	--	C20 H27 N3 O4	4.972	372.189	--	--	--	--	--	-	-	-	-
Com_20805_neg	4.18462e+06	4.93373e+06	1.46112e+06	1.2141e+06	1.46379e+06	1.68297e+06	3.52649e+06	1.45362e+06	-1.27858	0.123147	0.213403	0.182304	PG 18:1_18:1	--	C42 H79 O10 P	10.843	773.537	--	--	--	--	--	-	-	-	-
Com_8127_neg	210636	230042	179301	1.66087e+06	2.11037e+06	1.49997e+06	206660	1.75707e+06	3.08785	0.00106941	0.0162458	0.181912	PI-Cer 12:2;2O/13:0;O	--	C31 H58 N O12 P	9.716	666.365	--	--	--	--	--	-	-	-	-
Com_11999_neg	1.46213e+06	2.20696e+06	1.62314e+06	264128	221071	317074	1.76408e+06	267424	-2.72171	0.00278468	0.0239142	0.18154	MGDG O-11:0_3:0	--	C23 H44 O9	8.73	523.306	--	--	--	--	--	-	-	-	-
Com_7243_neg	302140	655016	735797	2.7277e+06	2.31587e+06	1.54571e+06	564318	2.19643e+06	1.96058	0.01171	0.0469653	0.181499	FAHFA 18:0/20:2	--	C38 H70 O4	11.304	589.52	--	--	--	--	--	-	-	-	-
Com_4375_pos	60320	558566	640905	2.52766e+06	1.5413e+06	1.82384e+06	419930	1.96427e+06	2.22577	0.0110009	0.0451008	0.180489	Palmitoylcarnitine	--	C23 H45 N O4	8.583	400.34	Lipids and lipid-like molecules	Fatty Acyls	Fatty acid esters	-	HMDB0240783	-	-	-	-
Com_3000_pos	3.24196e+06	4.03602e+06	4.14927e+06	2.74148e+06	1.97066e+06	1.92004e+06	3.80908e+06	2.21073e+06	-0.784923	0.0148751	0.0526242	0.180484	3-amino-2-phenyl-2H-pyrazolo[4,3-c]pyridine-4,6-diol	--	C12 H10 N4 O2	5.896	243.087	--	--	--	--	--	-	-	-	-
Com_2510_neg	3.04476e+06	5.781e+06	306202	831730	508797	788950	3.04398e+06	709826	-2.10042	0.21452	0.307825	0.180469	--	N-(5-Aminopentyl)acetamide	C7 H16 N2 O	5.223	143.119	Organic acids and derivatives	Carboxylic acids and derivatives	Carboxylic acid derivatives	32343-73-0	HMDB0002284	-	-	-	-
Com_5816_neg	4.96024e+06	1.04934e+07	7.15039e+06	5.15984e+06	5.33426e+06	5.34813e+06	7.53467e+06	5.28074e+06	-0.512804	0.234097	0.328788	0.180443	N-Acetylcysteine	--	C5 H9 N O3 S	3.852	162.024	Organic acids and derivatives	Carboxylic acids and derivatives	Amino acids, peptides, and analogues	616-91-1	HMDB0001890	-	-	-	-
Com_6547_pos	78665.7	85954.9	107630	2.01741e+06	1.96941e+06	1.04403e+06	90750.1	1.67695e+06	4.20779	0.00746069	0.0369625	0.18025	Cer 19:3;2O/2:0	--	C21 H37 N O3	9.369	352.283	--	--	--	--	--	-	-	-	-
Com_688_pos	3.80394e+07	2.06959e+07	4.34668e+07	2.38901e+07	3.43374e+07	2.95783e+07	3.40674e+07	29268621	-0.219035	0.557169	0.630599	0.180021	--	L-Leucyl-L-Alanine	C9 H18 N2 O3	1.788	203.138	Organic acids and derivatives	Carboxylic acids and derivatives	Amino acids, peptides, and analogues	-	HMDB0304783	-	-	-	-
Com_929_pos	456329	409242	309946	1.89756e+06	1.02519e+06	3.27222e+06	391839	2.06499e+06	2.3978	0.0631295	0.134128	0.179797	2-Arachidonoyl glycerol	--	C23 H38 O4	9.589	379.283	--	--	--	--	--	-	-	-	-
Com_5345_neg	28848.4	36834.2	31160.2	1.91485e+06	2.12041e+06	940471	32280.9	1.65858e+06	5.68312	0.0110859	0.045269	0.179751	DGDG O-16:2_20:5	--	C51 H84 O14	8.426	965.567	--	--	--	--	--	-	-	-	-
Com_8259_neg	30977.5	32582.5	63845.1	1.27195e+06	1.76962e+06	1.53786e+06	42468.3	1.52648e+06	5.16768	0.000502486	0.0137877	0.179574	PC O-16:3_3:0	--	C27 H50 N O7 P	9.169	576.332	--	--	--	--	--	-	-	-	-
Com_5020_neg	7.42543e+06	2.69628e+06	6.32779e+06	3.47826e+06	3.65233e+06	2.08453e+06	5.48317e+06	3.07171e+06	-0.835969	0.186127	0.280688	0.179418	2'-Deoxyuridine-5-monophosphate	--	C9 H13 N2 O8 P	1.722	307.035	--	--	--	--	--	-	-	-	-
Com_5813_neg	349673	1.5394e+06	3.26586e+06	1.13752e+06	1.86068e+07	684590	1.71831e+06	6.80962e+06	1.98658	0.441142	0.52213	0.179228	2-[({4-[3,5-di(tert-butyl)-1H-pyrazol-1-yl]phenyl}imino)methyl]phenol	--	C24 H29 N3 O	5.507	374.223	--	--	--	--	--	-	-	-	-
Com_11832_neg	35643.1	42228.9	46739	1.55976e+06	1.16727e+06	1.60354e+06	41537	1.44352e+06	5.11905	0.000539709	0.0142864	0.178632	FAHFA 22:6/20:3	--	C42 H64 O4	9.963	631.476	--	--	--	--	--	-	-	-	-
Com_3681_neg	915559	1.76377e+06	625304	1.35605e+06	1.56967e+06	8.08768e+06	1.10154e+06	3.67113e+06	1.7367	0.314403	0.404694	0.178272	LPA 16:0	--	C19 H39 O7 P	9.296	409.237	--	--	--	--	--	-	-	-	-
Com_394_neg	8.32428e+06	5.67236e+07	1.57168e+08	5.84969e+07	7.7247e+07	5.86912e+07	7.4072e+07	6.48117e+07	-0.192674	0.844541	0.877294	0.177896	Thymidine 5'-monophosphate	--	C10 H15 N2 O8 P	2.27	321.05	Nucleosides, nucleotides, and analogues	Pyrimidine nucleotides	Pyrimidine deoxyribonucleotides	365-07-1	HMDB0001227	C00364	ko01100//Metabolic pathways;ko00240//Pyrimidine metabolism;ko01523//Antifolate resistance	Drug resistance: antineoplastic;Global and overview maps;Nucleotide metabolism	Human Diseases;Metabolism
Com_1711_neg	413382	505100	3.01523e+06	1.84679e+06	1.26428e+07	1.26974e+06	1.31124e+06	5.2531e+06	2.00224	0.357668	0.443851	0.177631	PE O-20:4_2:0	--	C27 H48 N O7 P	8.883	528.311	--	--	--	--	--	-	-	-	-
Com_11443_neg	67933.2	71280.2	67545.2	1.70694e+06	2.11846e+06	1.0652e+06	68919.5	1.6302e+06	4.56399	0.00700938	0.0361446	0.177541	LPS 18:4	--	C24 H40 N O9 P	8.162	516.238	--	--	--	--	--	-	-	-	-
Com_6466_pos	78317.2	96937.7	86030.5	1.62567e+06	1.80321e+06	1.22535e+06	87095.1	1.55141e+06	4.15484	0.00102079	0.0159274	0.17749	(6E,10E)-3,7,11,15-tetramethylhexadeca-1,6,10,14-tetraene-3,5,9-triol	--	C20 H34 O3	7.591	340.283	--	--	--	--	--	-	-	-	-
Com_11272_neg	2.36948e+06	2.20899e+06	2.11554e+06	551593	823934	1.02907e+06	2.23133e+06	801532	-1.47707	0.000804702	0.0145977	0.177441	--	12,13-EODE	C18 H32 O3	9.207	295.228	--	--	--	--	--	-	-	-	-
Com_6437_neg	163368	90969.9	143524	1.91908e+06	2.31752e+06	1.00499e+06	132621	1.7472e+06	3.71966	0.0142682	0.0516831	0.177303	LPS 16:1	--	C22 H42 N O9 P	8.947	494.254	--	--	--	--	--	-	-	-	-
Com_5940_neg	5.35294e+06	5.34944e+06	4.75771e+06	8.07403e+06	6.74622e+06	5.84179e+06	5.15337e+06	6.88735e+06	0.418434	0.0627441	0.133561	0.176639	--	5-Aminosalicylic Acid	C7 H7 N O3	6.215	152.036	Benzenoids	Benzene and substituted derivatives	Benzoic acids and derivatives	89-57-6	HMDB0014389	-	-	-	-
Com_411_pos	63739.4	75377.8	66527.9	1.19122e+06	1.42943e+06	1.84047e+06	68548.4	1.48704e+06	4.43918	0.00170868	0.0195154	0.176521	--	LysoPE 18:2	C23 H44 N O7 P	8.438	478.291	--	--	--	--	--	-	-	-	-
Com_10810_neg	3.55738e+06	4.12164e+06	1.9526e+06	1.46986e+06	1.80927e+06	1.27793e+06	3.21054e+06	1.51902e+06	-1.07967	0.0645208	0.135971	0.17646	N-Acetyl-L-glutamine	--	C7 H12 N2 O4	3.154	187.073	Organic acids and derivatives	Carboxylic acids and derivatives	Amino acids, peptides, and analogues	2490-97-3	HMDB0006029	-	-	-	-
Com_1833_pos	3.51409e+06	6.07531e+06	383162	1.30375e+06	213296	1.32747e+06	3.32419e+06	948173	-1.80978	0.231655	0.326172	0.176452	Hyoscyamine	--	C17 H23 N O3	1.482	290.181	Alkaloids and derivatives	Tropane alkaloids	HASH(0x1416308)	-	HMDB0242263	-	-	-	-
Com_10425_pos	135212	153026	146200	1.8545e+06	1.57908e+06	1.25935e+06	144812	1.56431e+06	3.43327	0.00117697	0.016711	0.176439	PI 18:0	--	C27 H51 O13 P	7.047	659.278	--	--	--	--	--	-	-	-	-
Com_16107_neg	6.93454e+06	2.1538e+06	154640	438723	469308	316230	3.08099e+06	408087	-2.91645	0.254721	0.350546	0.175939	Cer 17:0;2O/16:0	--	C33 H67 N O3	9.412	584.528	--	--	--	--	--	-	-	-	-
Com_9234_neg	169085	221720	444458	2.24335e+06	1.2784e+06	1.59733e+06	278421	1.70636e+06	2.61558	0.00850995	0.0398074	0.175937	MLCL 14:1_18:0_18:0	--	C59 H114 O16 P2	9.751	569.357	--	--	--	--	--	-	-	-	-
Com_7652_neg	46165.1	72369.4	50766	1.24542e+06	2.33939e+06	1.32602e+06	56433.5	1.63694e+06	4.85831	0.0109143	0.0448945	0.175371	LPA 14:0	--	C17 H35 O7 P	8.455	381.206	--	--	--	--	--	-	-	-	-
Com_3208_neg	6.62579e+06	8.05367e+06	8.08073e+06	5.77146e+06	6.88767e+06	5.35391e+06	7.58673e+06	6.00435e+06	-0.337471	0.0756461	0.152997	0.174963	4-Nitrocatechol	--	C6 H5 N O4	5.617	154.015	Benzenoids	Phenols	Nitrophenols	3316-09-04	HMDB0002916	C02235	ko01120//Microbial metabolism in diverse environments	Global and overview maps	Metabolism
Com_728_neg	6.83987e+06	7.23567e+06	1.11244e+07	6.73513e+06	6.3297e+06	5.62768e+06	8.39999e+06	6.23083e+06	-0.430962	0.197433	0.293024	0.174462	Adenosine	--	C10 H13 N5 O4	4.219	266.09	Nucleosides, nucleotides, and analogues	Purine nucleosides	HASH(0x1b57260)	58-61-7	HMDB0000050	C00212	ko01100//Metabolic pathways;ko02010//ABC transporters;ko00230//Purine metabolism;ko04080//Neuroactive ligand-receptor interaction;ko04024//cAMP signaling pathway;ko05012//Parkinson disease;ko05034//Alcoholism;ko04923//Regulation of lipolysis in adipocytes;ko04924//Renin secretion;ko04071//Sphingolipid signaling pathway;ko04270//Vascular smooth muscle contraction;ko05032//Morphine addiction;ko0402…	Circulatory system;Endocrine system;Global and overview maps;Membrane transport;Neurodegenerative disease;Nucleotide metabolism;Signal transduction;Signaling molecules and interaction;Substance dependence	Environmental Information Processing;Human Diseases;Metabolism;Organismal Systems
Com_9267_neg	36890.2	36339	59945.1	2.31783e+06	1.39419e+06	939487	44391.4	1.5505e+06	5.12631	0.0205898	0.0636359	0.174293	MLCL 14:0_16:0_16:0	--	C55 H108 O16 P2	9.235	1085.68	--	--	--	--	--	-	-	-	-
Com_5180_neg	3.79331e+06	5.42796e+06	5.69489e+06	4.15547e+06	3.9856e+06	1.00653e+06	4.97205e+06	3.0492e+06	-0.70541	0.179322	0.2741	0.17414	(+/-)-Cannabichromeorcin	--	C17 H22 O2	8.037	257.156	--	--	--	--	--	-	-	-	-
Com_2795_neg	6.59305e+06	3.27176e+06	1.93571e+06	1.24294e+06	2.1898e+06	1.66107e+06	3.93351e+06	1.69794e+06	-1.21203	0.188385	0.283144	0.173899	5-Hydroxytryptophan	--	C11 H12 N2 O3	3.366	219.081	Organoheterocyclic compounds	Indoles and derivatives	Tryptamines and derivatives	4350-09-08	HMDB0000472	-	-	-	-
Com_10352_neg	3.39874e+06	2.51805e+06	2.0848e+06	1.13067e+06	1.41212e+06	898167	2.6672e+06	1.14699e+06	-1.21748	0.0213762	0.0649886	0.173532	N-(1,3-benzodioxol-5-yl)-7-chloroquinolin-4-amine	--	C16 H11 Cl N2 O2	7.283	297.048	--	--	--	--	--	-	-	-	-
Com_971_neg	8.15735e+06	4.95225e+06	1.56594e+06	2.0557e+06	2.22304e+06	2.74857e+06	4.89185e+06	2.34244e+06	-1.06237	0.253783	0.350434	0.173199	Loxoprofen	--	C15 H18 O3	2.031	245.115	Phenylpropanoids and polyketides	Phenylpropanoic acids	HASH(0x1db16a0)	80382-23-6	HMDB0041920	-	-	-	-
Com_6994_neg	1.80461e+06	4.96416e+06	2.25752e+06	6.21205e+06	5.98594e+06	3.57943e+06	3.00877e+06	5.25914e+06	0.805655	0.157784	0.250539	0.173053	ethyl 3-[(1-benzyl-4-piperidyl)amino]-2-cyanoacrylate	--	C18 H23 N3 O2	8.316	312.173	--	--	--	--	--	-	-	-	-
Com_1329_pos	2.30123e+07	1.86842e+07	2.85843e+07	1.49592e+07	2.34752e+07	2.21832e+07	2.34269e+07	2.02058e+07	-0.213393	0.455566	0.53554	0.172802	Muramic acid	--	C9 H17 N O7	1.414	252.107	Organic oxygen compounds	Organooxygen compounds	Carbohydrates and carbohydrate conjugates	1114-41-6	HMDB0003254	-	-	-	-
Com_12954_neg	2.55717e+06	4.49773e+06	4.71034e+06	2.44057e+06	3.00803e+06	1.28394e+06	3.92175e+06	2.24418e+06	-0.805309	0.120447	0.209874	0.172214	--	N-Carbamyl-L-glutamicacid	C6 H10 N2 O5	1.387	189.052	--	--	--	--	--	-	-	-	-
Com_13961_neg	57455	60612.3	62966	1.47784e+06	2.1776e+06	1.04706e+06	60344.4	1.5675e+06	4.6991	0.0102215	0.0434752	0.172009	LPS 17:2	--	C23 H42 N O9 P	8.609	506.253	--	--	--	--	--	-	-	-	-
Com_11313_pos	1.92826e+06	2.01944e+06	3.73201e+06	1.07742e+06	874301	863389	2.5599e+06	938369	-1.44786	0.051648	0.117027	0.171976	PC 20:5_20:5	--	C48 H76 N O8 P	10.541	826.543	--	--	--	--	--	-	-	-	-
Com_11543_neg	70970.7	89353.7	608583	1.93723e+06	1.63771e+06	1.34285e+06	256303	1.63926e+06	2.67713	0.00491926	0.0307454	0.171588	SM 12:2;2O/4:0	--	C21 H41 N2 O6 P	9.465	507.274	--	--	--	--	--	-	-	-	-
Com_18678_neg	175920	4.55335e+06	2.57515e+06	721968	386748	341353	2.43481e+06	483357	-2.33265	0.19957	0.294835	0.171484	CerP 19:1;2O/24:4	--	C43 H78 N O6 P	9.787	734.536	--	--	--	--	--	-	-	-	-
Com_1056_pos	3.33815e+06	2.4802e+06	3.45656e+06	3.69139e+06	3.18537e+06	9.12597e+06	3.09164e+06	5.33424e+06	0.786913	0.309025	0.399601	0.171282	3-hydroxy-3-methylpentanedioic acid	--	C6 H10 O5	1.321	202.068	Lipids and lipid-like molecules	Fatty Acyls	Fatty acids and conjugates	503-49-1	HMDB0000355	-	-	-	-
Com_8862_pos	3.15829e+06	2.26552e+06	806140	185171	807690	177882	2.07665e+06	390248	-2.4118	0.078234	0.156592	0.171233	Enrofloxacin	--	C19 H22 F N3 O3	3.029	342.164	Organoheterocyclic compounds	Quinolines and derivatives	Quinoline carboxylic acids	93106-60-6	HMDB0029861	-	-	-	-
Com_8655_neg	411648	619669	1.46584e+06	3.67247e+06	3.64931e+06	982061	832385	2.76795e+06	1.73349	0.111098	0.199658	0.170962	11-Epiprostaglandin E1	--	C20 H34 O5	10.236	335.228	--	--	--	--	--	-	-	-	-
Com_4396_neg	5.47765e+06	4.13065e+06	4.91077e+06	3.30165e+06	3.86383e+06	2.7556e+06	4.83969e+06	3.30702e+06	-0.549382	0.038545	0.0975549	0.170944	--	2-Hydroxy-2-methylbutanedioic acid	C5 H8 O5	1.497	147.03	Lipids and lipid-like molecules	Fatty Acyls	Fatty acids and conjugates	597-44-4	HMDB0000426	-	-	-	-
Com_67_neg	1.51451e+06	1.50194e+06	1.39437e+06	174940	120094	212849	1.47027e+06	169294	-3.11848	9.86e-06	0.00227198	0.17085	17α-Hydroxypregnenolone	--	C21 H32 O3	8.983	331.229	--	--	--	--	--	-	-	-	-
Com_13158_neg	75384.7	89226.6	85163.1	2.56898e+06	1573397	755573	83258.1	1.63265e+06	4.29348	0.0417639	0.102458	0.170665	LPG 22:2	--	C28 H53 O9 P	10.902	563.337	--	--	--	--	--	-	-	-	-
Com_1926_pos	1.73711e+06	4.91755e+06	390293	334854	266470	407180	2.34832e+06	336168	-2.80437	0.208369	0.302108	0.170499	N'1-phenylbenzene-1-carbothiohydrazide	--	C13 H12 N2 S	1.427	207.097	--	--	--	--	--	-	-	-	-
Com_19500_neg	1.60221e+06	1.19887e+06	1.98314e+06	295367	227322	149283	1.59474e+06	223991	-2.83181	0.00400029	0.0272642	0.17037	FAHFA 18:0/2:0	--	C20 H38 O4	8.88	341.271	--	--	--	--	--	-	-	-	-
Com_949_neg	1.48306e+07	7.20329e+06	3.49747e+06	3.48737e+06	7.52915e+06	4.98697e+06	8.51047e+06	5.3345e+06	-0.673886	0.420186	0.503418	0.170117	Ala-Leu	--	C9 H18 N2 O3	5.215	201.125	Organic acids and derivatives	Carboxylic acids and derivatives	Amino acids, peptides, and analogues	-	HMDB0251509	-	-	-	-
Com_4121_pos	1.60539e+06	2.88335e+06	3.8308e+06	1.49915e+06	1.08379e+06	895411	2.77318e+06	1.15945e+06	-1.2581	0.0733801	0.149147	0.170076	bicyclo[2.2.2]oct-2-en-1-yl 4-methylbenzene-1-sulfonate	--	C15 H18 O3 S	4.92	279.1	--	--	--	--	--	-	-	-	-
Com_4062_pos	3.58688e+06	2.53896e+06	2.66302e+06	6.92804e+06	3.39386e+06	3.93602e+06	2.92962e+06	4.75264e+06	0.698014	0.187344	0.28187	0.169886	2,3-dihydroxypropyl 12-methyltridecanoate	--	C17 H34 O4	8.219	285.241	--	--	--	--	--	-	-	-	-
Com_1986_neg	2.94712e+07	4.49654e+07	2.65044e+07	3.1887e+07	2.32836e+07	3.30522e+07	3.3647e+07	2.94076e+07	-0.194288	0.549841	0.6237	0.169808	D-(+)-Glucose	--	C6 H12 O6	1.569	225.062	--	--	--	--	--	-	-	-	-
Com_3814_pos	6.19106e+06	5.54341e+06	9.15707e+06	4.40288e+06	6.18433e+06	4.45635e+06	6.96384e+06	5.01452e+06	-0.473773	0.195873	0.291427	0.16969	HLK	--	C18 H32 N6 O4	4.71	397.255	--	--	--	--	--	-	-	-	-
Com_6146_pos	103034	101485	88044.9	2.60943e+06	1.61821e+06	710390	97521.3	1.64601e+06	4.07711	0.0476515	0.111542	0.169171	PC O-24:2	--	C32 H62 N O7 P	11.319	604.431	--	--	--	--	--	-	-	-	-
Com_6124_neg	3.8715e+06	3.98834e+06	3.94078e+06	2.76968e+06	2.85538e+06	2.3814e+06	3.93354e+06	2.66882e+06	-0.559626	0.00107583	0.0162458	0.168813	8-chloro-6-(trifluoromethyl)imidazo[1,2-a]pyridine-2-carbohydrazide	--	C9 H6 Cl F3 N4 O	7.403	277.182	--	--	--	--	--	-	-	-	-
Com_2300_pos	1.04238e+07	1.06397e+07	1.40472e+07	1.18169e+07	8.86363e+06	7.46818e+06	1.17036e+07	9.38291e+06	-0.318843	0.2527	0.349248	0.168744	3-(1,3-benzoxazol-2-ylthio)-5,5-dimethylcyclohex-2-en-1-one	--	C15 H15 N O2 S	1.52	274.091	--	--	--	--	--	-	-	-	-
Com_9152_neg	31867.6	34347.5	33461.9	1.2584e+06	1.60601e+06	1.1784e+06	33225.7	1.3476e+06	5.34195	0.000558933	0.014461	0.168526	MLCL 14:0_16:1_16:1	--	C55 H104 O16 P2	8.9	1081.65	--	--	--	--	--	-	-	-	-
Com_3889_neg	40480.2	51685.9	43724	2.30558e+06	603190	1.46479e+06	45296.7	1.45785e+06	5.0083	0.0452765	0.107801	0.168297	LNAPS 2:0/N-14:1	--	C22 H40 N O10 P	8.415	508.223	--	--	--	--	--	-	-	-	-
Com_11005_neg	36997.4	43683.3	37883.1	1.35396e+06	1.36689e+06	1.18459e+06	39521.3	1.30181e+06	5.04175	2.78e-05	0.00297705	0.168003	Cer 22:2;3O/18:2	--	C40 H73 N O4	10.123	630.549	--	--	--	--	--	-	-	-	-
Com_1941_pos	34466.8	40213.4	40159	1.52404e+06	1.71392e+06	950282	38279.8	1.39608e+06	5.18866	0.00409042	0.0277008	0.167898	SM 36:7;2O(FA 24:6)	--	C65 H105 N2 O7 P	10.322	1057.75	--	--	--	--	--	-	-	-	-
Com_15371_neg	5.90593e+06	6.7625e+06	5.95278e+06	5.41325e+06	4.77618e+06	4.09424e+06	6.20707e+06	4.76122e+06	-0.38258	0.0374303	0.0958113	0.167818	O,O-Diethyl thiophosphate	--	C4 H11 O3 P S	5.667	169.009	--	--	--	--	--	-	-	-	-
Com_3845_pos	45807.6	54519.1	52678.1	2.65273e+06	2.02054e+06	407871	51001.6	1.69371e+06	5.0535	0.0698455	0.143912	0.167428	LPE 22:2	--	C27 H52 N O7 P	10.484	534.353	--	--	--	--	--	-	-	-	-
Com_12343_neg	69201.2	108194	85364.9	1.38966e+06	1.76769e+06	1.09658e+06	87586.7	1.41798e+06	4.01698	0.00239371	0.022164	0.166885	LPA 22:2	--	C25 H47 O7 P	10.406	489.3	--	--	--	--	--	-	-	-	-
Com_4338_neg	4.37126e+06	4.13076e+06	4.49083e+06	2.64584e+06	3.65729e+06	2.77107e+06	4.33095e+06	3.02473e+06	-0.517875	0.0176376	0.0577651	0.166601	--	2-Isopropylmalate	C7 H12 O5	5.028	175.061	Lipids and lipid-like molecules	Fatty Acyls	Fatty acids and conjugates	49601-06-1	HMDB0000402	C02504	ko01100//Metabolic pathways;ko01110//Biosynthesis of secondary metabolites;ko01230//Biosynthesis of amino acids;ko01210//2-Oxocarboxylic acid metabolism;ko00290//Valine, leucine and isoleucine biosynthesis;ko00620//Pyruvate metabolism	Amino acid metabolism;Carbohydrate metabolism;Global and overview maps	Metabolism
Com_10503_neg	45552.3	48011	41340.4	1.68262e+06	1.44798e+06	927414	44967.9	1.35267e+06	4.91077	0.00423325	0.0283476	0.166459	PC O-16:1_20:4	--	C44 H80 N O7 P	9.985	824.585	--	--	--	--	--	-	-	-	-
Com_14728_neg	2.38603e+06	1.11782e+06	3.88466e+06	3.08731e+06	2.50584e+06	8.45218e+06	2.46284e+06	4.68178e+06	0.926736	0.340928	0.429501	0.16642	PC O-18:1_16:1	--	C42 H82 N O7 P	8.378	788.584	--	--	--	--	--	-	-	-	-
Com_12471_neg	96211.6	287999	161154	1.6069e+06	941722	1.80352e+06	181788	1.45072e+06	2.99644	0.00892632	0.0404708	0.166406	LPC O-13:1	--	C21 H44 N O6 P	7.822	496.306	--	--	--	--	--	-	-	-	-
Com_15008_neg	56886.1	61973.6	53363.1	1.69159e+06	1.84196e+06	822259	57407.6	1.45194e+06	4.66059	0.0118038	0.0470897	0.166244	PA 14:1_16:4	--	C33 H55 O8 P	9.983	609.354	--	--	--	--	--	-	-	-	-
Com_20_neg	8.0327e+06	8.77471e+06	8.36967e+06	2.00107e+07	7.3134e+06	7.08878e+06	8.39236e+06	1.14709e+07	0.450836	0.511344	0.586404	0.166095	Deoxycholic acid	--	C24 H40 O4	8.228	391.286	Lipids and lipid-like molecules	Steroids and steroid derivatives	Bile acids, alcohols and derivatives	83-44-3	HMDB0000626	C04483	ko04976//Bile secretion;ko00121//Secondary bile acid biosynthesis	Digestive system;Lipid metabolism	Metabolism;Organismal Systems
Com_2718_neg	472909	1.08828e+06	1.52159e+06	4.40593e+06	3.0152e+06	1.17152e+06	1.02759e+06	2.86422e+06	1.47887	0.13565	0.225916	0.166026	Panthenol	--	C9 H19 N O4	5.12	204.125	Lipids and lipid-like molecules	Fatty Acyls	Fatty amides	-	HMDB0304820	C05944	ko00770//Pantothenate and CoA biosynthesis	Metabolism of cofactors and vitamins	Metabolism
Com_4389_pos	2.51427e+06	2.6574e+06	2.76018e+06	1.30357e+06	1.65632e+06	1.33913e+06	2.64395e+06	1.43301e+06	-0.883651	0.000804278	0.0145977	0.165965	Citrulline	--	C6 H13 N3 O3	1.387	176.102	Organic acids and derivatives	Carboxylic acids and derivatives	Amino acids, peptides, and analogues	372-75-8	HMDB0000904	C00327	ko01100//Metabolic pathways;ko01110//Biosynthesis of secondary metabolites;ko01230//Biosynthesis of amino acids;ko00220//Arginine biosynthesis	Amino acid metabolism;Global and overview maps	Metabolism
Com_3158_pos	2.06945e+06	4.57318e+06	1.26545e+06	509907	1.16119e+06	1.04182e+06	2.63603e+06	904306	-1.54348	0.163473	0.256316	0.165946	Hexanoylcarnitine	--	C13 H25 N O4	5.591	260.185	Lipids and lipid-like molecules	Fatty Acyls	Fatty acid esters	22671-29-0	HMDB0000756	-	-	-	-
Com_8276_neg	45479.4	48489.7	67768.5	2.61249e+06	2.26328e+06	305669	53912.6	1.72715e+06	5.00162	0.0801837	0.159376	0.165802	LNAPS 2:0/N-15:0	--	C23 H44 N O10 P	7.971	524.257	--	--	--	--	--	-	-	-	-
Com_8652_pos	146242	259713	79883	1.55254e+06	955841	1.71064e+06	161946	1.40634e+06	3.11836	0.00617642	0.0344651	0.165771	LPC O-17:1	--	C25 H52 N O6 P	10.218	494.358	--	--	--	--	--	-	-	-	-
Com_3185_pos	6.41697e+06	5.92293e+06	4.66244e+06	4.0615e+06	1.23041e+06	5.16507e+06	5.66745e+06	3.48566e+06	-0.701267	0.164231	0.256611	0.165718	4-phenyl-6-(2-thienyl)-2,3,4,5-tetrahydropyridazin-3-one	--	C14 H12 N2 O S	1.505	257.073	--	--	--	--	--	-	-	-	-
Com_10946_neg	979223	1.24819e+06	2.0235e+06	103869	98109.8	64484.3	1.41697e+06	88821	-3.99577	0.01327	0.0494507	0.165658	LNAPS 3:0/N-22:6	--	C31 H48 N O10 P	9.685	624.305	--	--	--	--	--	-	-	-	-
Com_8363_neg	24026.5	30342.9	56608.2	1.50731e+06	908396	1.3526e+06	36992.6	1.2561e+06	5.08557	0.00246839	0.0223947	0.165639	PE-Cer 12:2;2O/24:2	--	C38 H71 N2 O6 P	10.186	681.488	--	--	--	--	--	-	-	-	-
Com_2607_pos	513408	844723	234382	1.36791e+06	970669	4.73626e+06	530838	2.35828e+06	2.15139	0.204719	0.300077	0.165295	Arachidonyl dopamine	--	C28 H41 N O3	9.965	440.312	--	--	--	--	--	-	-	-	-
Com_9016_neg	60760.7	66428.8	56226.8	2.02646e+06	2.33044e+06	535428	61138.7	1.63078e+06	4.73733	0.0473512	0.111383	0.165208	PC O-18:2_22:6	--	C48 H82 N O7 P	9.907	874.6	--	--	--	--	--	-	-	-	-
Com_14315_pos	353641	401042	370136	1.84743e+06	1.6173e+06	1.37546e+06	374939	1.6134e+06	2.10537	0.000828812	0.0145977	0.165178	PI 20:3	--	C29 H49 O13 P	7.182	659.279	--	--	--	--	--	-	-	-	-
Com_5081_pos	1.95133e+06	3.16238e+06	806028	379646	612579	310188	1.97325e+06	434138	-2.18435	0.0884057	0.170887	0.165155	SKK	--	C15 H31 N5 O5	1.12	181.623	--	--	--	--	--	-	-	-	-
Com_15623_neg	74704.2	92694.2	73781	1.59449e+06	4.2479e+06	531767	80393.1	2.12472e+06	4.72406	0.137991	0.228967	0.165047	LPS 21:2	--	C27 H50 N O9 P	10.084	562.317	--	--	--	--	--	-	-	-	-
Com_7960_pos	1.65336e+06	4.13609e+06	520449	369074	323758	293100	2.1033e+06	328644	-2.67806	0.171899	0.265276	0.16501	Cer 17:1;2O/16:0	--	C33 H65 N O3	9.982	506.492	--	--	--	--	--	-	-	-	-
Com_12219_neg	452637	442956	433396	507056	9.59477e+06	930838	442996	3.67755e+06	3.05338	0.336065	0.42504	0.164812	13Z,16Z-Docosadienoic Acid	--	C22 H40 O2	7.508	335.296	Lipids and lipid-like molecules	Fatty Acyls	Fatty acids and conjugates	17735-98-7	HMDB0061714	C16533	ko01040//Biosynthesis of unsaturated fatty acids	Lipid metabolism	Metabolism
Com_2330_neg	7.3546e+06	7.56713e+06	7.68051e+06	6.93944e+06	6.26776e+06	4.87576e+06	7.53408e+06	6.02765e+06	-0.321835	0.0705367	0.144674	0.164746	--	10-Undecenoic acid	C11 H20 O2	6.45	183.14	Lipids and lipid-like molecules	Fatty Acyls	Fatty acids and conjugates	112-38-9	HMDB0033724	-	-	-	-
Com_14733_neg	1.18142e+07	1.27801e+07	1.11687e+07	1.17884e+07	9.83146e+06	8.78903e+06	1.1921e+07	1.01363e+07	-0.233974	0.147651	0.238738	0.164324	Xylitol	--	C5 H12 O5	1.04	151.062	Organic oxygen compounds	Organooxygen compounds	Carbohydrates and carbohydrate conjugates	-	HMDB0242149	C00379	ko01100//Metabolic pathways;ko02010//ABC transporters;ko00040//Pentose and glucuronate interconversions	Carbohydrate metabolism;Global and overview maps;Membrane transport	Environmental Information Processing;Metabolism
Com_7967_neg	147150	97700.6	766853	2.11448e+06	1.06192e+06	1.73659e+06	337235	1.63767e+06	2.27982	0.0257761	0.074354	0.164319	PC O-18:5_18:1	--	C44 H78 N O7 P	9.523	822.568	--	--	--	--	--	-	-	-	-
Com_7391_neg	2.44203e+06	1.68987e+06	1.70859e+06	3.18163e+06	4.00885e+06	2.92706e+06	1.94683e+06	3.37252e+06	0.792698	0.0253831	0.0734088	0.164231	8-iso-13,14-dihydro-15-keto Prostaglandin F2α	--	C20 H34 O5	6.57	335.224	--	--	--	--	--	-	-	-	-
Com_2133_neg	1.18289e+07	5.528e+06	7.4839e+06	2.41349e+06	6.5564e+06	7.8642e+06	8.28025e+06	5.61136e+06	-0.561323	0.342977	0.430875	0.164048	4-chloro-2-(1H-pyrazol-3-yl)phenol	--	C9 H7 Cl N2 O	5.273	193.018	--	--	--	--	--	-	-	-	-
Com_554_neg	4.77387e+06	6.75006e+06	8.51733e+06	5.58547e+06	5.18353e+06	3.7716e+06	6.68042e+06	4.84687e+06	-0.462887	0.205191	0.300182	0.163881	4-Hydroxycoumarin	--	C9 H6 O3	5.665	179.036	Phenylpropanoids and polyketides	Cinnamyl alcohols	HASH(0x9c08258)	20649-40-5	HMDB0003654	-	-	-	-
Com_5556_pos	2.64584e+06	2.67656e+06	3.70227e+06	1.34908e+06	2.1063e+06	1.55861e+06	3.00822e+06	1.67133e+06	-0.847915	0.0320189	0.0864855	0.163842	4-oxo-4-(5,6,7,8-tetrahydronaphthalen-1-ylamino)but-2-enoic acid	--	C14 H15 N O3	1.539	228.097	--	--	--	--	--	-	-	-	-
Com_4102_neg	378937	40192.2	36247.8	75636.7	2.48098e+06	3.29701e+06	151792	1.95121e+06	3.6842	0.138266	0.229255	0.163804	Cer 22:0;2O/12:0;O(FA 20:1)	--	C54 H105 N O5	11.478	846.796	--	--	--	--	--	-	-	-	-
Com_3056_pos	3.83489e+06	4.97427e+06	5.29883e+06	6.45236e+06	5.52569e+06	6.45865e+06	4.70266e+06	6.14557e+06	0.386068	0.0560862	0.123357	0.163298	LSD-d3	--	C20 H22 [2]H3 N3 O	10.683	327.226	--	--	--	--	--	-	-	-	-
Com_2738_neg	2.04269e+07	1.76114e+07	49151131	2.22995e+07	3.83604e+07	1.26809e+07	2.90631e+07	2.44469e+07	-0.249539	0.731756	0.783279	0.163005	--	2-deoxyglucose-6-phosphate	C6 H13 O8 P	1.455	289.034	--	--	--	--	--	-	-	-	-
Com_6068_pos	50110.8	64983.1	55080.7	1.59281e+06	1.39317e+06	916972	56724.9	1.30098e+06	4.51948	0.003431	0.0250572	0.162785	PC O-19:4	--	C27 H48 N O7 P	8.552	530.322	--	--	--	--	--	-	-	-	-
Com_7068_neg	176192	547030	312894	2.44131e+06	2.44256e+06	774809	345372	1.88622e+06	2.44928	0.0528996	0.119143	0.162649	FAHFA 20:1/22:3	--	C42 H74 O4	11.5	641.551	--	--	--	--	--	-	-	-	-
Com_4195_pos	3.23935e+06	2.81895e+06	2.84546e+06	1.47077e+06	1.83082e+06	1.92647e+06	2.96792e+06	1.74269e+06	-0.768138	0.00322892	0.0245501	0.162042	DL-Homocysteine thiolactone	--	C4 H7 N O S	1.564	100.021	Organic acids and derivatives	Carboxylic acids and derivatives	Amino acids, peptides, and analogues	3622-59-1	HMDB0002287	-	-	-	-
Com_1770_pos	4.4401e+06	3.59193e+06	564532	923345	682127	1.23937e+06	2.86552e+06	948281	-1.59541	0.18165	0.276157	0.161876	Proline-hydroxyproline	--	C10 H16 N2 O4	5.264	246.144	Organic acids and derivatives	Carboxylic acids and derivatives	Amino acids, peptides, and analogues	18684-24-7	HMDB0006695	-	-	-	-
Com_9420_pos	23076.5	24180.8	25085.7	2.6692e+06	2.22931e+06	151061	24114.3	1.68319e+06	6.12517	0.0994719	0.186019	0.16183	LPC 20:0	--	C28 H58 N O7 P	10.407	574.382	--	--	--	--	--	-	-	-	-
Com_3658_neg	1.46931e+06	562448	8.46165e+06	5.3656e+06	4.8639e+06	7.76888e+06	3.4978e+06	5.99946e+06	0.778384	0.398906	0.48177	0.161203	3,8,9-trihydroxy-10-propyl-3,4,5,8,9,10-hexahydro-2H-oxecin-2-one	--	C12 H20 O5	5.507	487.258	--	--	--	--	--	-	-	-	-
Com_7621_pos	147312	155814	140445	1.3312e+06	2.10377e+06	1.04019e+06	147857	1.49172e+06	3.3347	0.0133245	0.0494507	0.16079	SL 10:1;O/18:5	--	C28 H45 N O5 S	7.244	508.301	--	--	--	--	--	-	-	-	-
Com_5748_neg	35041.2	36342.2	32752.6	1.74357e+06	1.28054e+06	812585	34712	1.2789e+06	5.20332	0.00981127	0.0424526	0.160657	LPE 12:0	--	C17 H36 N O7 P	7.742	396.217	--	--	--	--	--	-	-	-	-
Com_2408_neg	9.33233e+06	3.47757e+06	6.01205e+06	3.67917e+06	1.16751e+07	1.20688e+07	6.27398e+06	9.14104e+06	0.542978	0.423082	0.506079	0.160543	LPI 4:0	--	C13 H25 O12 P	2.119	201.041	--	--	--	--	--	-	-	-	-
Com_7572_neg	76322.9	78323.1	162182	2.28358e+06	1.58593e+06	630071	105609	1.49986e+06	3.82802	0.0439369	0.105756	0.160416	LNAPE 2:0/N-18:0	--	C25 H50 N O8 P	7.937	522.322	--	--	--	--	--	-	-	-	-
Com_1272_neg	2.61518e+07	1.51162e+07	1.88071e+07	2.29103e+07	6.96078e+06	1.66434e+07	2.0025e+07	1.55048e+07	-0.369087	0.469285	0.549372	0.160229	Glu-Gln	--	C10 H17 N3 O6	1.528	274.105	Organic acids and derivatives	Carboxylic acids and derivatives	Amino acids, peptides, and analogues	26848-14-6	HMDB0028817	-	-	-	-
Com_6204_neg	2.76154e+06	3.09488e+06	2.07342e+06	1.28549e+06	1.61603e+06	1.33504e+06	2.64328e+06	1.41219e+06	-0.904399	0.0179472	0.0582565	0.15991	SM 8:0;2O/4:0	--	C17 H37 N2 O6 P	5.511	455.252	--	--	--	--	--	-	-	-	-
Com_10464_neg	34818	34914.9	99199.8	1.70719e+06	1.31472e+06	828509	56310.9	1.28347e+06	4.5105	0.0085748	0.0400276	0.159774	LNAPS 3:0/N-22:2	--	C31 H56 N O10 P	9.827	632.351	--	--	--	--	--	-	-	-	-
Com_8207_neg	20104.6	26470.5	21952.5	1.14118e+06	1.45173e+06	1.02011e+06	22842.5	1.20434e+06	5.72038	0.000778377	0.0145977	0.159344	PE-Cer 12:0;2O/22:0	--	C36 H75 N2 O6 P	10.499	661.523	--	--	--	--	--	-	-	-	-
Com_24001_neg	64267.5	73625.2	64296.4	1.56468e+06	1.53251e+06	813261	67396.4	1.30348e+06	4.27356	0.00728751	0.0366821	0.159171	LPS 22:6	--	C28 H44 N O9 P	10.734	568.268	--	--	--	--	--	-	-	-	-
Com_23103_neg	1.31222e+06	2.83704e+06	1.42274e+06	451503	446243	667014	1.85733e+06	521587	-1.83225	0.0545637	0.121422	0.159023	PE O-28:6_18:1	--	C51 H90 N O7 P	10.843	858.628	--	--	--	--	--	-	-	-	-
Com_7950_pos	3.91771e+06	2.4136e+06	417708	556828	451855	446215	2.24967e+06	484966	-2.21376	0.156876	0.249449	0.158582	PC O-38:8	--	C46 H78 N O7 P	10.699	788.544	--	--	--	--	--	-	-	-	-
Com_8614_pos	52625.5	78467	56683.9	1.07828e+06	610233	2.5959e+06	62592.1	1.42814e+06	4.51201	0.0849432	0.165474	0.158345	SL 10:1;O/15:1;O	--	C25 H47 N O6 S	10.266	490.327	--	--	--	--	--	-	-	-	-
Com_6793_pos	2.30403e+06	2.79977e+06	3.03051e+06	1.42648e+06	1.94778e+06	1.2822e+06	2.71144e+06	1.55215e+06	-0.804789	0.0170321	0.0565503	0.157763	UNII-UGT5535REQ	--	C17 H18 Cl N O	1.742	288.118	--	--	--	--	--	-	-	-	-
Com_8462_neg	29227.1	44961.5	37028.6	1.55418e+06	1.73976e+06	679891	37072.4	1.32461e+06	5.15908	0.0169642	0.0565503	0.157643	PC O-18:1_16:0	--	C42 H84 N O7 P	10.47	804.616	--	--	--	--	--	-	-	-	-
Com_15050_neg	2.75865e+06	2.80433e+06	2.65009e+06	1.51244e+06	2.01971e+06	1.3553e+06	2.73769e+06	1.62915e+06	-0.748842	0.00572678	0.0329546	0.157007	Benzyl cinnamate	--	C16 H14 O2	3.103	237.092	Phenylpropanoids and polyketides	Cinnamic acids and derivatives	Cinnamic acid esters	103-41-3	HMDB0040286	-	-	-	-
Com_19389_neg	122616	119994	117404	1.64101e+06	1.55551e+06	808962	120004	1.33516e+06	3.47585	0.0100432	0.043207	0.156828	PI 6:0_16:4	--	C31 H51 O13 P	7.438	661.302	--	--	--	--	--	-	-	-	-
Com_8326_neg	511564	330734	343032	2.01239e+06	1.32201e+06	1.28561e+06	395110	1.54e+06	1.96261	0.00929814	0.0415544	0.156787	D-Sedoheputulose 7-phosphate	--	C7 H15 O10 P	5.289	289.034	--	--	--	--	--	-	-	-	-
Com_7877_pos	49551.4	69030.9	57099.4	1.37369e+06	959831	1.10818e+06	58560.5	1.14723e+06	4.29209	0.000849911	0.0145977	0.156704	Palmitoylcarnitine cation	--	C23 H45 N O4	10.45	400.34	--	--	--	--	--	-	-	-	-
Com_11990_neg	118388	148038	428772	2.04634e+06	2.05749e+06	697763	231733	1.60053e+06	2.78801	0.041467	0.102283	0.156523	LPG 18:2	--	C24 H45 O9 P	9.692	507.274	--	--	--	--	--	-	-	-	-
Com_12312_neg	2.78919e+06	4.96569e+06	3.36315e+06	2.57709e+06	2.76548e+06	1.51486e+06	3.70601e+06	2.28581e+06	-0.697163	0.134556	0.225146	0.156453	2-chloro-4-(trifluoromethyl)benzene-1-sulfonamide	--	C7 H5 Cl F3 N O2 S	3.387	257.958	--	--	--	--	--	-	-	-	-
Com_11875_neg	37193.2	42718.7	50761.2	1.52955e+06	1.46265e+06	743619	43557.7	1.24527e+06	4.83739	0.00879937	0.040323	0.156398	PA 14:0_16:4	--	C33 H57 O8 P	10.286	611.37	--	--	--	--	--	-	-	-	-
Com_6819_neg	3.64541e+06	2.88947e+06	2.80287e+06	1.18343e+06	2.59242e+06	1.69513e+06	3.11259e+06	1.82366e+06	-0.771278	0.0585157	0.127307	0.156236	gamma-Glu-Tyr	--	C14 H18 N2 O6	2.41	309.11	Organic acids and derivatives	Carboxylic acids and derivatives	Amino acids, peptides, and analogues	7432-23-7	HMDB0011741	-	-	-	-
Com_4368_neg	1.75541e+07	1.86328e+07	1.97885e+07	2.3871e+07	2.78032e+07	1.46246e+07	1.86585e+07	2.20996e+07	0.244191	0.433783	0.514231	0.155553	L-(-)-3-Phenyllactic acid	--	C9 H10 O3	6.102	165.056	Phenylpropanoids and polyketides	Phenylpropanoic acids	HASH(0x5ef5da0)	20312-36-1	HMDB0000748	C05607	ko01100//Metabolic pathways;ko01110//Biosynthesis of secondary metabolites;ko01064//Biosynthesis of alkaloids derived from ornithine, lysine and nicotinic acid;ko00360//Phenylalanine metabolism	Amino acid metabolism;Chemical structure transformation maps;Global and overview maps	Metabolism
Com_2233_neg	7.06531e+06	7.20276e+06	7.57927e+06	6.85745e+06	6.36345e+06	3.987e+06	7.28244e+06	5.73596e+06	-0.344387	0.160599	0.253756	0.155452	N,N-Dimethylarginine	--	C8 H18 N4 O2	1.488	201.136	Organic acids and derivatives	Carboxylic acids and derivatives	Amino acids, peptides, and analogues	30315-93-6	HMDB0001539	-	-	-	-
Com_6572_pos	3.61625e+06	3.14505e+06	834080	892816	717035	1.14001e+06	2.53179e+06	916621	-1.46576	0.136408	0.226886	0.155382	SM 34:1;2O	--	C39 H79 N2 O6 P	11.429	725.554	--	--	--	--	--	-	-	-	-
Com_6130_neg	281759	118892	90386.6	1.73675e+06	2.56904e+06	592137	163679	1.63264e+06	3.31827	0.0633292	0.134425	0.155264	PI 9:0_9:0	--	C27 H51 O13 P	7.392	613.302	--	--	--	--	--	-	-	-	-
Com_7621_neg	5.27739e+06	4.17937e+06	4.23161e+06	2.64356e+06	3.99518e+06	3.10639e+06	4.56279e+06	3.24838e+06	-0.490196	0.069588	0.143718	0.154738	--	5-Methoxyindole-3-Carbaldehyde	C10 H9 N O2	4.983	174.056	--	--	--	--	--	-	-	-	-
Com_4361_pos	5.97782e+06	4.76254e+06	1.95801e+06	2.32287e+06	1.7173e+06	2.99842e+06	4.23279e+06	2.3462e+06	-0.851284	0.204692	0.300077	0.154611	4-(cyclohexylmethyl)-6-(2-thienyl)-2,3-dihydropyridazin-3-one hydrate	--	C15 H18 N2 O S	2.281	297.107	--	--	--	--	--	-	-	-	-
Com_8244_neg	23416.4	28553.5	51105.5	1.38278e+06	1.07241e+06	903562	34358.5	1.11959e+06	5.02616	0.00151641	0.018543	0.154538	DGDG O-22:5_18:1	--	C55 H94 O14	9.401	1023.65	--	--	--	--	--	-	-	-	-
Com_6716_neg	21695.8	26450.8	90433.1	1.0275e+06	785037	1.68845e+06	46193.2	1.16699e+06	4.65897	0.0144018	0.0518416	0.154473	PI-Cer 12:2;2O/13:1;O	--	C31 H56 N O12 P	9.356	664.35	--	--	--	--	--	-	-	-	-
Com_10950_neg	21053	24892.5	23407.5	1.49414e+06	1.06566e+06	833833	23117.7	1.13121e+06	5.61273	0.0045958	0.0294602	0.15437	LPA 22:4	--	C25 H43 O7 P	9.402	485.266	--	--	--	--	--	-	-	-	-
Com_6451_pos	1.34808e+06	892705	587443	2.45906e+06	2.01434e+06	1.80073e+06	942741	2.09138e+06	1.14952	0.0174404	0.0572522	0.154038	SM 8:1;2O/34:1	--	C47 H93 N2 O6 P	9.246	813.681	--	--	--	--	--	-	-	-	-
Com_4387_pos	194115	301038	50386.5	2.74045e+06	1.85392e+06	362172	181846	1.65218e+06	3.18358	0.102794	0.190941	0.153562	LPC O-19:1	--	C27 H56 N O6 P	10.68	522.39	--	--	--	--	--	-	-	-	-
Com_9588_neg	48274.1	48436.8	47548.8	1.19365e+06	1.61381e+06	838792	48086.5	1.21542e+06	4.65968	0.00646519	0.0348006	0.153465	LPC 13:0	--	C21 H44 N O7 P	8.2	498.285	--	--	--	--	--	-	-	-	-
Com_5548_pos	2.02947e+06	2.36364e+06	1.22267e+06	3.58042e+06	2.50175e+06	3.23217e+06	1.87192e+06	3.10478e+06	0.729969	0.0567155	0.124134	0.153137	3-Aminotyrosine	--	C9 H12 N2 O3	1.264	180.063	--	--	--	--	--	-	-	-	-
Com_6993_neg	45904.1	54277.2	193366	1.58511e+06	1.496e+06	726905	97849.1	1.26934e+06	3.69737	0.0133131	0.0494507	0.152747	LNAPS 2:0/N-17:0	--	C25 H48 N O10 P	8.525	552.289	--	--	--	--	--	-	-	-	-
Com_7300_pos	104223	153396	281049	1.07477e+06	1.19019e+06	1.4106e+06	179556	1.22519e+06	2.7705	0.000725765	0.0145801	0.15227	Cer 14:0;2O/4:0	--	C18 H37 N O3	7.837	316.283	--	--	--	--	--	-	-	-	-
Com_5170_pos	2.33495e+06	2.07572e+06	1.98839e+06	881213	927786	1.29861e+06	2.13302e+06	1.03587e+06	-1.04205	0.00284832	0.023959	0.152206	--	Styrene	C8 H8	4.988	105.07	Benzenoids	Benzene and substituted derivatives	Styrenes	100-42-5	HMDB0034240	C07083	ko01100//Metabolic pathways;ko01120//Microbial metabolism in diverse environments	Global and overview maps	Metabolism
Com_2924_neg	9.05079e+06	7.87816e+06	1.68169e+07	9.93823e+06	8.87001e+06	7.24898e+06	1.12486e+07	8.68574e+06	-0.373025	0.428438	0.511398	0.152154	--	4-Hydroxy-3-methylbenzoic acid	C8 H8 O3	5.012	151.04	Benzenoids	Benzene and substituted derivatives	Benzoic acids and derivatives	499-76-3	HMDB0004815	-	-	-	-
Com_20666_neg	2.83297e+06	2.90576e+06	2.61528e+06	1.64573e+06	1.99891e+06	1.61932e+06	2.78467e+06	1.75465e+06	-0.666319	0.00237306	0.0220713	0.152097	(±)12(13)-DiHOME	--	C18 H34 O4	9.756	295.229	--	--	--	--	--	-	-	-	-
Com_987_pos	1.78241e+07	1.34266e+07	1.54127e+07	12580344	1.23509e+07	1.52964e+07	1.55545e+07	1.34092e+07	-0.214107	0.247254	0.344471	0.15207	TMK	--	C15 H30 N4 O5 S	4.938	190.107	--	--	--	--	--	-	-	-	-
Com_10417_neg	29996.9	31861.6	27763.2	1.91614e+06	1.3407e+06	527755	29873.9	1.26153e+06	5.40015	0.037726	0.0961307	0.151967	LPC 24:3	--	C32 H60 N O7 P	10.799	646.411	--	--	--	--	--	-	-	-	-
Com_9371_neg	36501.6	40879.8	63885.1	2.35007e+06	1.05754e+06	589171	47088.8	1.33226e+06	4.82235	0.0711797	0.145727	0.151943	DGDG O-20:3_20:2	--	C55 H96 O14	9.721	1025.66	--	--	--	--	--	-	-	-	-
Com_18738_neg	7.71095e+06	8.87679e+06	7.77825e+06	7.64275e+06	6.79131e+06	5.90117e+06	8.12199e+06	6.77841e+06	-0.260887	0.0995164	0.186019	0.151941	Cer 8:1;2O/5:0	--	C13 H25 N O3	10.634	242.177	--	--	--	--	--	-	-	-	-
Com_6663_pos	1.87344e+06	3.14857e+06	1.94176e+06	1.1149e+06	1.30847e+06	1.01543e+06	2.32126e+06	1.14627e+06	-1.01796	0.0499225	0.11458	0.151677	--	Lactitol	C12 H24 O11	1.568	345.139	Lipids and lipid-like molecules	Fatty Acyls	Fatty acyl glycosides	585-86-4	HMDB0040937	-	-	-	-
Com_8322_neg	33415	47963.1	80893.3	1.09181e+06	934412	1.15082e+06	54090.5	1.05902e+06	4.29121	0.000109131	0.00759478	0.151291	FAHFA 20:3/22:5	--	C42 H66 O4	10.374	633.489	--	--	--	--	--	-	-	-	-
Com_2921_pos	1.37502e+07	1.18567e+07	1.10087e+07	1.15318e+07	1.09786e+07	9.0427e+06	1.22052e+07	1.05177e+07	-0.214681	0.202182	0.297521	0.15114	5-(hydroxymethyl)-4-methoxy-2,5-dihydrofuran-2-one	--	C6 H8 O4	1.268	167.031	--	--	--	--	--	-	-	-	-
Com_3735_pos	38094.3	45663.9	37771.8	1.39043e+06	1.1872e+06	771417	40510	1.11635e+06	4.78437	0.00411605	0.0277279	0.151095	PC 8:0_16:4	--	C32 H56 N O8 P	8.624	614.379	--	--	--	--	--	-	-	-	-
Com_9167_pos	3.81098e+06	2.66105e+06	8.71724e+06	4.1309e+06	624116	3.29719e+06	5.06309e+06	2.68407e+06	-0.915598	0.328004	0.417426	0.150956	PC O-38:4	--	C46 H86 N O7 P	9.704	796.618	--	--	--	--	--	-	-	-	-
Com_4736_neg	8.22459e+06	5.70352e+06	4.22316e+06	5.60867e+06	4.26534e+06	2.48562e+06	6.05042e+06	4.11988e+06	-0.554436	0.261347	0.356167	0.150943	Asp-Glu	--	C9 H14 N2 O7	1.753	261.073	Organic acids and derivatives	Carboxylic acids and derivatives	Amino acids, peptides, and analogues	-	HMDB0028752	-	-	-	-
Com_4729_neg	3.35071e+06	1.99964e+06	409902	381191	272128	426166	1.92008e+06	359829	-2.41579	0.1407	0.232017	0.15087	AKB48 N-(4-hydroxypentyl) metabolite	--	C23 H31 N3 O2	5.026	416.216	--	--	--	--	--	-	-	-	-
Com_11941_neg	2.18763e+06	1.79909e+06	1.68192e+06	747006	1.22275e+06	438391	1.88955e+06	802715	-1.23508	0.016706	0.0564392	0.150722	15(S)-HpEPE	--	C20 H30 O4	7.881	333.208	--	--	--	--	--	-	-	-	-
Com_6726_neg	1.70887e+06	2.21571e+06	2.25441e+06	1.60711e+06	340905	442560	2.05966e+06	796859	-1.37001	0.0462424	0.109406	0.150722	Methioninesulfoxide	--	C5 H11 N O3 S	5.079	164.036	--	--	--	--	--	-	-	-	-
Com_7512_neg	1.29508e+06	1.92985e+06	1.76645e+06	3.90205e+06	2.92338e+06	2.13224e+06	1.66379e+06	2.98589e+06	0.843687	0.0726803	0.148029	0.150616	PE-Cer 12:2;2O/22:2	--	C36 H67 N2 O6 P	10.649	653.477	--	--	--	--	--	-	-	-	-
Com_37_neg	2.72354e+06	2.53542e+06	9.66303e+06	3.50918e+06	2.60814e+06	1.86787e+06	4.974e+06	2.66173e+06	-0.902043	0.388572	0.471314	0.150473	4-Hydroxyphenylpyruvic acid	--	C9 H8 O4	4.984	197.046	Benzenoids	Benzene and substituted derivatives	Phenylpyruvic acid derivatives	156-39-8	HMDB0000707	C01179	ko01100//Metabolic pathways;ko01110//Biosynthesis of secondary metabolites;ko01060//Biosynthesis of plant secondary metabolites;ko01230//Biosynthesis of amino acids;ko01210//2-Oxocarboxylic acid metabolism;ko01063//Biosynthesis of alkaloids derived from shikimate pathway;ko00350//Tyrosine metabolism;ko00400//Phenylalanine, tyrosine and tryptophan biosynthesis;ko00130//Ubiquinone and other terpeno…	Amino acid metabolism;Biosynthesis of other secondary metabolites;Chemical structure transformation maps;Global and overview maps;Metabolism of cofactors and vitamins	Metabolism
Com_5474_pos	43785.9	51473.5	46839.8	2.20538e+06	329219	1.25468e+06	47366.4	1.26309e+06	4.73695	0.0881708	0.170727	0.150433	LPC 18:2-SN1	--	C26 H50 N O7 P	9.66	520.339	--	--	--	--	--	-	-	-	-
Com_7329_neg	648052	614363	4.02995e+06	113961	100195	42171.8	1.76412e+06	85442.3	-4.36786	0.212622	0.306021	0.150407	--	23-Norcholic acid	C23 H38 O5	9.076	393.264	--	--	--	--	--	-	-	-	-
Com_9582_neg	50034.5	78227.5	61721.4	1.31129e+06	2.14204e+06	643468	63327.8	1.3656e+06	4.43055	0.0397891	0.0995835	0.150347	Cer 21:2;3O/19:1	--	C40 H75 N O4	10.457	632.564	--	--	--	--	--	-	-	-	-
Com_23263_neg	1.36407e+06	994918	1.87055e+06	346778	309991	236447	1.40985e+06	297739	-2.24342	0.0121918	0.0478959	0.150194	Cer 29:2;3O/14:0	--	C43 H83 N O4	10.835	736.65	--	--	--	--	--	-	-	-	-
Com_3054_neg	2.34971e+06	748103	1.03587e+06	2.47977e+06	1.80668e+06	3.83849e+06	1.37789e+06	2.70831e+06	0.974931	0.161031	0.254074	0.150006	Dopamine	--	C8 H11 N O2	4.895	152.072	Benzenoids	Phenols	Benzenediols	62-31-7	HMDB0000073	C03758	ko01100//Metabolic pathways;ko01110//Biosynthesis of secondary metabolites;ko01060//Biosynthesis of plant secondary metabolites;ko01063//Biosynthesis of alkaloids derived from shikimate pathway;ko04976//Bile secretion;ko04080//Neuroactive ligand-receptor interaction;ko00350//Tyrosine metabolism;ko04024//cAMP signaling pathway;ko04917//Prolactin signaling pathway;ko05012//Parkinson disease;ko05034…	Amino acid metabolism;Cellular community - eukaryotes;Chemical structure transformation maps;Digestive system;Endocrine system;Global and overview maps;Nervous system;Neurodegenerative disease;Signal transduction;Signaling molecules and interaction;Substance dependence	Cellular Processes;Environmental Information Processing;Human Diseases;Metabolism;Organismal Systems
Com_5545_neg	87834.1	39532	40134	2.28515e+06	1.57859e+06	313954	55833.3	1.39257e+06	4.64048	0.0813631	0.161293	0.149934	LPA 18:1	--	C21 H41 O7 P	8.932	435.253	--	--	--	--	--	-	-	-	-
Com_8438_neg	478134	732913	753135	1.90059e+06	1.39924e+06	1.71694e+06	654727	1.67225e+06	1.35283	0.00401087	0.0272642	0.149466	Δ17-6-keto prostaglandin F1α	--	C20 H32 O6	10.484	413.224	--	--	--	--	--	-	-	-	-
Com_6653_neg	3.21467e+06	3.80879e+06	3.07474e+06	1.7168e+06	3.34412e+06	1.30407e+06	3.36607e+06	2.12166e+06	-0.665868	0.133379	0.223901	0.14924	LPA 18:4	--	C21 H35 O7 P	4.988	429.2	--	--	--	--	--	-	-	-	-
Com_4497_pos	1.42167e+06	958601	952938	2.67084e+06	1.13549e+06	3.2317e+06	1.11107e+06	2.34601e+06	1.07826	0.128281	0.21836	0.149059	LLK	--	C18 H36 N4 O4	4.927	187.143	--	--	--	--	--	-	-	-	-
Com_3678_neg	7.92351e+06	5.43374e+06	6.59605e+06	6.30466e+06	5.67297e+06	2.67233e+06	6.6511e+06	4.88332e+06	-0.445731	0.25497	0.350661	0.148596	Sebacic acid	--	C10 H18 O4	6.676	201.114	Lipids and lipid-like molecules	Fatty Acyls	Fatty acids and conjugates	111-20-6	HMDB0000792	-	-	-	-
Com_4815_neg	4.20422e+06	3.597e+06	3.04804e+06	2.57748e+06	2.65628e+06	2.1372e+06	3.61642e+06	2.45699e+06	-0.557671	0.035324	0.0920961	0.148595	1,2,3-cyclopropanetricarboxylic acid	--	C6 H6 O6	2.57	173.01	--	--	--	--	--	-	-	-	-
Com_9601_pos	362390	476897	423097	4.67716e+06	778770	769050	420795	2.07499e+06	2.30192	0.272618	0.365331	0.148582	PC 17:0_18:1	--	C43 H84 N O8 P	10.858	774.598	--	--	--	--	--	-	-	-	-
Com_11073_neg	170710	385606	322963	1.56096e+06	933484	1.40878e+06	293093	1.30108e+06	2.15028	0.00721234	0.036549	0.148388	FAHFA 16:0/22:5	--	C38 H64 O4	10.417	583.473	--	--	--	--	--	-	-	-	-
Com_7044_pos	46082.6	53269.8	52497.1	912576	1.18338e+06	1.06325e+06	50616.5	1.05307e+06	4.37885	0.000215325	0.00880874	0.148378	Cer 8:1;2O/14:0	--	C22 H43 N O3	8.734	370.33	--	--	--	--	--	-	-	-	-
Com_3876_pos	302343	450229	493630	1.26913e+06	1.87411e+06	1.3677e+06	415400	1.50364e+06	1.85589	0.00516297	0.0312277	0.148318	11(Z),14(Z),17(Z)-Eicosatrienoic acid	--	C20 H34 O2	10.175	307.262	--	--	--	--	--	-	-	-	-
Com_4154_pos	2.83303e+06	3.78171e+06	3.97599e+06	2.21391e+06	2.59516e+06	2.46723e+06	3.53024e+06	2.42543e+06	-0.541525	0.0406388	0.101338	0.14823	--	1-Methylguanine	C6 H7 N5 O	2.652	166.072	Organoheterocyclic compounds	Imidazopyrimidines	Purines and purine derivatives	938-85-2	HMDB0003282	-	-	-	-
Com_7188_neg	3.65597e+06	2.44695e+06	3.22026e+06	1.70915e+06	2.17479e+06	1.91046e+06	3.10773e+06	1.93147e+06	-0.686162	0.0359119	0.0930895	0.148228	Tetradecanedioic acid	--	C14 H26 O4	7.333	257.177	Lipids and lipid-like molecules	Fatty Acyls	Fatty acids and conjugates	821-38-5	HMDB0000872	-	-	-	-
Com_4340_neg	28682.1	15648.2	10315	1.7959e+06	808565	747911	18215.1	1.11746e+06	5.93895	0.0318013	0.0861998	0.148085	--	Lysope 16:0	C21 H44 N O7 P	9.902	452.28	--	--	--	--	--	-	-	-	-
Com_10039_neg	25511.6	28485.7	26148.8	1.19897e+06	1.33775e+06	714899	26715.4	1.08387e+06	5.34238	0.00499322	0.0308647	0.147655	PC O-18:3_20:1	--	C46 H86 N O7 P	10.357	854.632	--	--	--	--	--	-	-	-	-
Com_21983_neg	402329	196995	150558	668911	827611	3.66235e+06	249961	1.71962e+06	2.78232	0.206396	0.301161	0.147608	PI 8:0_10:0	--	C27 H51 O13 P	7.752	613.302	--	--	--	--	--	-	-	-	-
Com_3428_neg	2.8056e+06	5.7871e+06	2.59448e+06	1.29258e+06	2.22552e+06	2.98016e+06	3.72906e+06	2.16608e+06	-0.783722	0.242439	0.338392	0.147532	11-Deoxy prostaglandin F2β	--	C20 H34 O4	8.487	337.239	--	--	--	--	--	-	-	-	-
Com_4018_neg	4.77548e+06	7.68949e+06	7.10088e+06	5.24468e+06	6.22534e+06	3.62621e+06	6.52195e+06	5.03208e+06	-0.37415	0.271363	0.364518	0.147509	3,4-Dihydroxyphenylpropionic acid	--	C9 H10 O4	5.814	181.051	Phenylpropanoids and polyketides	Phenylpropanoic acids	HASH(0x2d0cf20)	1078-61-1	HMDB0000423	C10447	ko00350//Tyrosine metabolism	Amino acid metabolism	Metabolism
Com_4198_neg	5.19405e+06	5.74951e+06	4.58679e+06	4.11431e+06	4.53035e+06	3.4627e+06	5.17678e+06	4.03579e+06	-0.359205	0.0671795	0.140087	0.147455	5-Hydroxy-L-tryptophan	--	C11 H12 N2 O3	5.048	219.078	Organoheterocyclic compounds	Indoles and derivatives	Tryptamines and derivatives	4350-09-08	HMDB0000472	C00643	ko01100//Metabolic pathways;ko01063//Biosynthesis of alkaloids derived from shikimate pathway;ko00380//Tryptophan metabolism;ko04726//Serotonergic synapse;ko04361//Axon regeneration	Amino acid metabolism;Chemical structure transformation maps;Development and regeneration;Global and overview maps;Nervous system	Metabolism;Organismal Systems
Com_3252_pos	147253	170225	138812	1.18553e+06	836149	1.33763e+06	152097	1.11977e+06	2.88014	0.00288101	0.0240084	0.147353	--	All-Trans-13,14-Dihydroretinol	C20 H32 O	10.081	289.251	Lipids and lipid-like molecules	Prenol lipids	Retinoids	115797-14-3	HMDB0011618	C15492	ko00830//Retinol metabolism	Metabolism of cofactors and vitamins	Metabolism
Com_21303_neg	1.14971e+06	825996	2.64607e+06	3.04824e+06	3.30987e+06	2.32784e+06	1.54059e+06	2.89532e+06	0.910239	0.0990018	0.185893	0.147345	PC O-17:1_20:3	--	C45 H84 N O7 P	10.559	840.617	--	--	--	--	--	-	-	-	-
Com_5512_pos	2.70413e+06	1.72487e+06	2.84347e+06	1.0282e+06	1.3254e+06	1.41301e+06	2.42416e+06	1.25553e+06	-0.949184	0.0344354	0.091187	0.147226	(12Z)-9,10,11-trihydroxyoctadec-12-enoic acid	--	C18 H34 O5	6.958	353.228	--	--	--	--	--	-	-	-	-
Com_1876_neg	3.64905e+06	1.32375e+06	2.63345e+06	4.93974e+06	1.9742e+06	5.0647e+06	2.53541e+06	3.99288e+06	0.655208	0.296056	0.386608	0.146662	--	2-(3,4-dimethoxyphenyl)ethanamine	C10 H15 N O2	6.072	226.109	Benzenoids	Benzene and substituted derivatives	Methoxybenzenes	120-20-7	HMDB0041806	-	-	-	-
Com_15630_neg	97761.5	104733	106645	1.55561e+06	1.38454e+06	644643	103047	1.19493e+06	3.53556	0.0174556	0.0572522	0.146499	LNAPS 2:0/N-20:4	--	C28 H46 N O10 P	7.518	586.281	--	--	--	--	--	-	-	-	-
Com_4101_neg	4.49638e+06	4.86816e+06	4.43129e+06	3.87753e+06	3.66757e+06	3.18201e+06	4.59861e+06	3.5757e+06	-0.362972	0.0143334	0.0516831	0.146382	2-{2-oxo-2-[(2-oxo-3-azepanyl)amino]ethoxy}acetic acid	--	C10 H16 N2 O5	6.471	289.107	--	--	--	--	--	-	-	-	-
Com_1913_neg	4.10509e+06	7.89825e+06	2.90972e+06	7.12499e+06	7.20855e+06	6.42298e+06	4.97102e+06	6.91884e+06	0.476988	0.270408	0.363668	0.14595	LPE O-18:0	--	C23 H50 N O6 P	10.035	466.332	--	--	--	--	--	-	-	-	-
Com_7477_neg	406995	594248	207040	1.7661e+06	1.9477e+06	935810	402761	1.54987e+06	1.94415	0.0256693	0.0741411	0.145921	PI-Cer 12:1;2O/13:0;O	--	C31 H60 N O12 P	10.187	668.381	--	--	--	--	--	-	-	-	-
Com_5043_pos	2.22986e+06	1.88589e+06	704436	340833	544618	359357	1.60673e+06	414936	-1.95317	0.0629883	0.133954	0.145773	N-Desmethylclomipramine	--	C18 H21 Cl N2	1.693	301.15	--	--	--	--	--	-	-	-	-
Com_22866_neg	1.10365e+06	6.38061e+06	1.06312e+06	1.87208e+06	552420	505372	2.84912e+06	976624	-1.54464	0.362097	0.447647	0.14568	PC O-18:1_22:6	--	C48 H84 N O7 P	8.308	862.601	--	--	--	--	--	-	-	-	-
Com_15034_neg	80120	78406.5	76714.2	1.18472e+06	1.17447e+06	813640	78413.5	1.05761e+06	3.75356	0.00130855	0.0174216	0.145427	LNAPS 2:0/N-18:4	--	C26 H42 N O10 P	7.451	558.249	--	--	--	--	--	-	-	-	-
Com_10687_neg	30152.1	36173.7	31203.1	1.02907e+06	814200	1.01607e+06	32509.6	953114	4.87371	0.000188582	0.00860594	0.144883	LPG 14:1	--	C20 H39 O9 P	8.455	453.227	--	--	--	--	--	-	-	-	-
Com_10512_neg	25309.6	29274.7	24080.4	1.31297e+06	1.1346e+06	652216	26221.6	1.03326e+06	5.30031	0.0069707	0.0361384	0.144608	PC O-22:6_20:1	--	C50 H88 N O7 P	10.496	904.647	--	--	--	--	--	-	-	-	-
Com_8343_pos	1.27169e+06	1.86575e+06	1.13187e+06	377078	544629	404444	1.42311e+06	442050	-1.68676	0.0131667	0.0494507	0.144532	AKK	--	C15 H31 N5 O4	1.132	173.626	--	--	--	--	--	-	-	-	-
Com_10485_neg	120894	51545.3	57906.4	1.40916e+06	1.59499e+06	563008	76781.9	1.18905e+06	3.9529	0.0250365	0.0731586	0.144376	LNAPS 2:0/N-16:0	--	C24 H46 N O10 P	7.513	538.281	--	--	--	--	--	-	-	-	-
Com_4902_neg	2.33067e+06	2.644e+06	2.84376e+06	1.40491e+06	2.00587e+06	1.52613e+06	2.60615e+06	1.64563e+06	-0.663273	0.0153461	0.053734	0.144036	--	Pipecolic acid	C6 H11 N O2	5.246	128.072	Organic acids and derivatives	Carboxylic acids and derivatives	Amino acids, peptides, and analogues	3105-95-1	HMDB0000716	C00408	ko01100//Metabolic pathways;ko01110//Biosynthesis of secondary metabolites;ko01060//Biosynthesis of plant secondary metabolites;ko01064//Biosynthesis of alkaloids derived from ornithine, lysine and nicotinic acid;ko00310//Lysine degradation	Amino acid metabolism;Chemical structure transformation maps;Global and overview maps	Metabolism
Com_2828_pos	349653	926855	1.6673e+06	5.39069e+06	1.31647e+06	1.23524e+06	981270	2.64747e+06	1.43189	0.306876	0.397737	0.143973	CAR 20:2	--	C27 H50 N O4	9.036	452.372	--	--	--	--	--	-	-	-	-
Com_13694_neg	6.92987e+06	8.05558e+06	7.39628e+06	7.2822e+06	6.10864e+06	5.04557e+06	7.46058e+06	6.14547e+06	-0.279765	0.143373	0.234799	0.143922	--	6-phospho-D-glucono-1,5-lactone	C6 H11 O9 P	5.639	257.006	Organic oxygen compounds	Organooxygen compounds	Carbohydrates and carbohydrate conjugates	-	HMDB0062628	C01236	ko01100//Metabolic pathways;ko01110//Biosynthesis of secondary metabolites;ko01120//Microbial metabolism in diverse environments;ko01200//Carbon metabolism;ko00030//Pentose phosphate pathway	Carbohydrate metabolism;Global and overview maps	Metabolism
Com_9199_neg	1.54541e+06	1.35964e+06	3.09354e+06	442495	1.18679e+06	693417	1.99953e+06	774235	-1.36882	0.107053	0.195704	0.143869	--	Homogentisic Acid	C8 H8 O4	4.827	167.036	Benzenoids	Phenols	Benzenediols	102-32-9	HMDB0001336	C00544	ko01100//Metabolic pathways;ko01120//Microbial metabolism in diverse environments;ko00350//Tyrosine metabolism;ko00130//Ubiquinone and other terpenoid-quinone biosynthesis	Amino acid metabolism;Global and overview maps;Metabolism of cofactors and vitamins	Metabolism
Com_4010_pos	1.43242e+06	2.63353e+06	1.7257e+06	829330	982558	854400	1.93055e+06	888763	-1.11914	0.0460689	0.109226	0.143261	DPK	--	C15 H26 N4 O6	4.897	341.18	--	--	--	--	--	-	-	-	-
Com_4700_pos	168056	190023	44866	1.13847e+06	689820	1.40392e+06	134315	1.0774e+06	3.00386	0.0114855	0.0463956	0.143118	LPC O-14:0	--	C22 H48 N O6 P	9.237	454.327	--	--	--	--	--	-	-	-	-
Com_13691_neg	5.39081e+06	6.69266e+06	5.01053e+06	3.97135e+06	5.458e+06	4.06397e+06	5.698e+06	4.49777e+06	-0.341245	0.161769	0.254888	0.143011	3-amino-1H-pyrazolo[4,3-c]pyridine-4,6-diol	--	C6 H6 N4 O2	11.445	165.041	--	--	--	--	--	-	-	-	-
Com_21591_neg	835887	3.31652e+06	324965	115300	108003	82789.9	1.49246e+06	102031	-3.87061	0.206799	0.301259	0.142898	PE O-18:2_20:1	--	C43 H82 N O7 P	9.75	754.58	--	--	--	--	--	-	-	-	-
Com_7723_neg	601593	1.11298e+06	553938	1.97744e+06	892635	2.96607e+06	756169	1.94538e+06	1.36327	0.129795	0.219788	0.142839	N1-[4-(2-thienylthio)phenyl]-4-chlorobenzamide	--	C17 H12 Cl N O S2	11.966	343.996	--	--	--	--	--	-	-	-	-
Com_8110_neg	34240.3	53159.2	88671.2	2.01952e+06	1.25745e+06	390624	58690.2	1.22253e+06	4.38061	0.0688013	0.142676	0.142634	LPE 24:4	--	C29 H52 N O7 P	10.19	556.343	--	--	--	--	--	-	-	-	-
Com_12042_neg	28186.1	31903	34137.5	1.37275e+06	1.15769e+06	583403	31408.9	1.03795e+06	5.04642	0.0129282	0.0493603	0.142409	LPG O-15:0	--	C21 H45 O8 P	9.54	455.28	--	--	--	--	--	-	-	-	-
Com_12111_neg	128173	125432	214676	1.32866e+06	1.62531e+06	692751	156094	1.21557e+06	2.96115	0.0186202	0.0595107	0.142014	LNAPS 3:0/N-20:3	--	C29 H50 N O10 P	7.468	602.313	--	--	--	--	--	-	-	-	-
Com_9810_neg	32294.4	34229.1	76276.6	1.78158e+06	836706	648774	47600.1	1.08902e+06	4.51592	0.0411966	0.102197	0.141917	DGDG O-17:2_22:5	--	C54 H90 O14	9.213	1021.63	--	--	--	--	--	-	-	-	-
Com_4650_neg	3.66341e+06	4.07833e+06	3.73144e+06	3.22251e+06	2.94766e+06	2.28536e+06	3.82439e+06	2.81851e+06	-0.440298	0.0304089	0.0838481	0.141876	Trolox	--	C14 H18 O4	6.45	249.112	Organoheterocyclic compounds	Benzopyrans	1-benzopyrans	56305-04-5	HMDB0038804	-	-	-	-
Com_5608_pos	71202.5	85466.9	122428	657616	672063	2.56511e+06	93032.5	1.29826e+06	3.8027	0.129919	0.219788	0.141788	SM 8:1;2O/25:0	--	C38 H77 N2 O6 P	9.482	689.555	--	--	--	--	--	-	-	-	-
Com_5763_pos	1.71909e+06	1.84381e+06	1.55319e+06	632518	970388	836370	1.70536e+06	813092	-1.06859	0.00231638	0.0219436	0.141238	GR 89696	--	C19 H25 Cl2 N3 O3	5.127	414.132	--	--	--	--	--	-	-	-	-
Com_5252_pos	1.05897e+06	933084	556434	2.12206e+06	691364	3.50143e+06	849495	2.10495e+06	1.30911	0.202795	0.298033	0.14116	2-phenyl-4H-furo[2,3-h]chromen-4-one	--	C17 H10 O3	3.597	263.069	--	--	--	--	--	-	-	-	-
Com_2000_neg	43285.8	46829.8	40536.3	1.23567e+06	1.64361e+06	522479	43550.6	1.13392e+06	4.70248	0.0291565	0.0813923	0.140881	LPG 18:3	--	C24 H43 O9 P	8.477	505.258	--	--	--	--	--	-	-	-	-
Com_11492_neg	38483.9	44364.7	40100.4	1.4973e+06	1.0427e+06	566555	40983	1.03552e+06	4.65918	0.0208152	0.0639811	0.140534	LPC 21:2	--	C29 H56 N O7 P	10.136	606.38	--	--	--	--	--	-	-	-	-
Com_7832_neg	2.28739e+06	2.27081e+06	2.31259e+06	1.39461e+06	1.60395e+06	1.25576e+06	2.29026e+06	1.41811e+06	-0.691546	0.00102409	0.0159274	0.140483	Indole-3-lactic acid	--	C11 H11 N O3	5.529	204.071	Organoheterocyclic compounds	Indoles and derivatives	Indolyl carboxylic acids and derivatives	7417-65-4	HMDB0000671	-	-	-	-
Com_8910_pos	153614	120121	100177	116725	3.00848e+06	1.71202e+06	124638	1.61241e+06	3.69341	0.1499	0.241515	0.140478	Cer 18:1;2O/22:1	--	C40 H77 N O3	11.149	620.595	--	--	--	--	--	-	-	-	-
Com_1339_pos	2.22614e+07	2.21362e+07	1.59396e+07	2.00482e+07	1.3295e+07	1.90343e+07	2.01124e+07	1.74592e+07	-0.204101	0.421054	0.504189	0.140283	H-gamma-glutamyl-glutamine	--	C10 H17 N3 O6	1.55	276.118	--	--	--	--	--	-	-	-	-
Com_4254_pos	2.66422e+06	1.97438e+06	1.41612e+06	1.01861e+06	778363	980201	2.01824e+06	925725	-1.12444	0.0413829	0.102283	0.13985	SL 13:2;O/20:2;O	--	C33 H59 N O6 S	8.76	598.415	--	--	--	--	--	-	-	-	-
Com_4018_pos	1.52449e+06	4.62185e+06	2.6226e+06	1.47564e+06	1.44798e+06	1.82285e+06	2.92298e+06	1.58216e+06	-0.885549	0.21654	0.309777	0.139781	PLK	--	C17 H32 N4 O4	1.479	357.248	--	--	--	--	--	-	-	-	-
Com_12965_neg	69726.8	80208.9	179458	665723	994297	1.59925e+06	109798	1.08642e+06	3.30666	0.0239407	0.071252	0.139573	LPS 14:1	--	C20 H38 N O9 P	7.831	466.222	--	--	--	--	--	-	-	-	-
Com_9543_pos	3.98275e+06	4.23403e+06	4.65007e+06	3.58205e+06	2.83823e+06	3.36833e+06	4.28895e+06	3.26287e+06	-0.394481	0.0252664	0.0734088	0.138804	--	Undecanedioic acid	C11 H20 O4	5.893	217.143	Lipids and lipid-like molecules	Fatty Acyls	Fatty acids and conjugates	1852-04-6	HMDB0000888	-	-	-	-
Com_5460_neg	169888	2.65601e+06	4.7468e+06	1.97697e+06	208441	379515	2.52423e+06	854974	-1.56189	0.310203	0.400895	0.138783	Flavin mononucleotide (FMN)	--	C17 H21 N4 O9 P	5.271	455.099	--	--	--	--	--	-	-	-	-
Com_3015_pos	4.30763e+06	3.63746e+06	4.50817e+06	2.3098e+06	2.83321e+06	3.79278e+06	4.15109e+06	2.9786e+06	-0.478855	0.0821249	0.162089	0.138588	DL-5-Methoxytryptophan	--	C12 H14 N2 O3	5.251	235.107	--	--	--	--	--	-	-	-	-
Com_16220_neg	6.3963e+06	6.77463e+06	6.31028e+06	6.31598e+06	5.20745e+06	4.44992e+06	6.49373e+06	5.32445e+06	-0.286416	0.105204	0.193547	0.13834	N1-[4-(tert-butyl)-2-nitrophenyl]-2,2,2-trichloroacetamide	--	C12 H13 Cl3 N2 O3	6.246	336.993	--	--	--	--	--	-	-	-	-
Com_9095_neg	211023	87213.6	151663	1.03162e+06	1.57069e+06	799026	149966	1.13378e+06	2.91843	0.0131265	0.0494507	0.138145	LNAPE 2:0/N-18:2	--	C25 H46 N O8 P	8.332	500.28	--	--	--	--	--	-	-	-	-
Com_6673_neg	329988	612517	176830	1.38344e+06	1.50476e+06	1.05456e+06	373112	1.31425e+06	1.81656	0.00709815	0.0361446	0.13792	LPC O-20:1	--	C28 H58 N O6 P	11.089	580.401	--	--	--	--	--	-	-	-	-
Com_12610_pos	3.01381e+06	1.29658e+06	2.24327e+06	946200	1.39346e+06	716607	2.18455e+06	1.01876e+06	-1.10053	0.0947922	0.179531	0.137829	Thromboxane B2	--	C20 H34 O6	6.281	393.223	Lipids and lipid-like molecules	Fatty Acyls	Eicosanoids	54397-85-2	HMDB0003252	C05963	ko01100//Metabolic pathways;ko04976//Bile secretion;ko00590//Arachidonic acid metabolism;ko04726//Serotonergic synapse	Digestive system;Global and overview maps;Lipid metabolism;Nervous system	Metabolism;Organismal Systems
Com_6301_pos	2.15038e+06	2.3774e+06	657988	574347	566657	607327	1.72859e+06	582777	-1.56858	0.100878	0.18805	0.137793	--	lithocholic acid 3-sulfate	C24 H40 O6 S	5.646	457.264	--	--	--	--	--	-	-	-	-
Com_3457_neg	3.27913e+06	4.37183e+06	3.8486e+06	2.97727e+06	3.19385e+06	2.3779e+06	3.83319e+06	2.84967e+06	-0.427748	0.0692694	0.143382	0.137694	3-[4-methyl-1-(2-methylpropanoyl)-3-oxocyclohexyl]butanoic acid	--	C15 H24 O4	7.057	267.161	--	--	--	--	--	-	-	-	-
Com_4261_pos	1.48851e+06	4.05324e+06	3.66142e+06	5.29591e+06	1.6875e+06	7.28588e+06	3.06772e+06	4.75643e+06	0.632712	0.406543	0.489942	0.13765	2-morpholinophenyl 2-thiophenecarboxylate	--	C15 H15 N O3 S	1.32	290.084	--	--	--	--	--	-	-	-	-
Com_3397_pos	1.31719e+06	1.53031e+06	2.97858e+06	2.46728e+06	3.01408e+06	4.09691e+06	1.94203e+06	3.19276e+06	0.717237	0.15218	0.243704	0.137645	5-fluoro AB-PINACA N-(4-hydroxypentyl) metabolite	--	C18 H25 F N4 O3	1.528	365.201	--	--	--	--	--	-	-	-	-
Com_11403_neg	826185	1.01672e+06	807379	1.82697e+06	1.81784e+06	1.61957e+06	883427	1.75479e+06	0.990116	0.000788555	0.0145977	0.137425	--	Methyltestosterone	C20 H30 O2	10.059	301.218	Lipids and lipid-like molecules	Steroids and steroid derivatives	Androstane steroids	58-18-4	HMDB0015655	-	-	-	-
Com_7695_neg	2.54921e+06	198875	55997	210598	3.14617e+06	4.43306e+06	934695	2.59661e+06	1.47406	0.326651	0.41594	0.136801	Cer 19:0;3O/12:0	--	C31 H63 N O4	10.219	558.468	--	--	--	--	--	-	-	-	-
Com_14146_neg	27710.5	33685.4	29854.3	956752	799340	806113	30416.8	854068	4.81141	8.87e-05	0.0066557	0.136521	FAHFA 22:5/18:1	--	C40 H66 O4	10.174	609.492	--	--	--	--	--	-	-	-	-
Com_1865_neg	6.75438e+06	4.64098e+06	2.22157e+07	1.0246e+07	6.8563e+06	6.83211e+06	1.12037e+07	7.97812e+06	-0.489854	0.598897	0.667749	0.136393	Caffeic acid	--	C9 H8 O4	5.408	179.036	Phenylpropanoids and polyketides	Cinnamic acids and derivatives	Hydroxycinnamic acids and derivatives	4361-87-9	HMDB0003501	-	-	-	-
Com_4049_pos	526727	776912	2.0175e+06	2.01079e+06	2.07022e+06	2.52769e+06	1.10705e+06	2.2029e+06	0.992689	0.0885196	0.170961	0.13638	2-methyl-2,3,4,5-tetrahydro-1,5-benzoxazepin-4-one	--	C10 H11 N O2	5.386	160.075	--	--	--	--	--	-	-	-	-
Com_7360_neg	44589.4	51505	47261.2	365647	264362	3.67411e+06	47785.2	1.43471e+06	4.90805	0.283337	0.374564	0.135728	LPC O-14:1	--	C22 H46 N O6 P	10.776	510.321	--	--	--	--	--	-	-	-	-
Com_2835_pos	2.00291e+06	4.60328e+06	4.02743e+06	3.42703e+06	3.07844e+06	9.92699e+06	3.54454e+06	5.47748e+06	0.627914	0.459195	0.538681	0.135509	Spermine	--	C10 H26 N4	1.027	203.222	Organic nitrogen compounds	Organonitrogen compounds	Amines	71-44-3	HMDB0001256	C00750	ko01100//Metabolic pathways;ko04976//Bile secretion;ko00330//Arginine and proline metabolism;ko00480//Glutathione metabolism;ko00410//beta-Alanine metabolism;ko00770//Pantothenate and CoA biosynthesis	Amino acid metabolism;Digestive system;Global and overview maps;Metabolism of cofactors and vitamins;Metabolism of other amino acids	Metabolism;Organismal Systems
Com_3645_neg	5.82648e+06	6.25319e+06	5.78786e+06	5.5553e+06	4.97495e+06	4.34545e+06	5.95584e+06	4.95857e+06	-0.264382	0.0584576	0.127307	0.135416	Cer 12:2;2O/2:0	--	C14 H25 N O3	6.52	254.177	--	--	--	--	--	-	-	-	-
Com_11523_neg	80849.4	94755.8	80732	2.21611e+06	772600	516243	85445.8	1.16832e+06	3.77328	0.110119	0.198937	0.135397	LPE 21:2	--	C26 H50 N O7 P	10.296	518.327	--	--	--	--	--	-	-	-	-
Com_14361_neg	1.9204e+06	954889	2.25209e+06	689356	892183	410953	1.70913e+06	664164	-1.36365	0.0647927	0.136246	0.135368	Pitavastatin	--	C25 H24 F N O4	5.052	420.165	Organoheterocyclic compounds	Quinolines and derivatives	Phenylquinolines	-	HMDB0256618	C13334	ko07024//HMG-CoA reductase inhibitors	Target-based classification: Enzymes	Drug Development
Com_7571_neg	2.63673e+06	3.06883e+06	2.05998e+06	2.10331e+06	1.59164e+06	966662	2.58851e+06	1.55387e+06	-0.736255	0.0782961	0.156592	0.135111	N2-(2,3-dihydrobenzo[b]furan-5-ylmethyl)-2-thiophenesulfonamide	--	C13 H13 N O3 S2	4.991	294.03	--	--	--	--	--	-	-	-	-
Com_305_neg	3.6999e+06	2.37276e+06	4.61902e+06	1.40187e+06	1.82241e+06	3.29086e+06	3.56389e+06	2.17171e+06	-0.71462	0.183896	0.278069	0.135069	Corchorifatty acid F	--	C18 H32 O5	6.417	327.219	Lipids and lipid-like molecules	Fatty Acyls	Lineolic acids and derivatives	95341-44-9	HMDB0035919	-	-	-	-
Com_4347_neg	7.74293e+06	7.38557e+06	7.7382e+06	6.66275e+06	7.57058e+06	5.20867e+06	7.62223e+06	6.48067e+06	-0.234071	0.177279	0.271531	0.135047	--	2-Methylpentanedioic acid	C6 H10 O4	5.471	145.051	Lipids and lipid-like molecules	Fatty Acyls	Fatty acids and conjugates	617-62-9	HMDB0000422	-	-	-	-
Com_2720_neg	5.17796e+06	5.20689e+06	1.16601e+07	6.4418e+06	4.63799e+06	4.88727e+06	7.34833e+06	5.32236e+06	-0.465352	0.414721	0.498461	0.134819	--	o-Cresol	C7 H8 O	5.487	107.051	Benzenoids	Phenols	Cresols	95-48-7	HMDB0002055	C01542	ko01100//Metabolic pathways;ko01120//Microbial metabolism in diverse environments	Global and overview maps	Metabolism
Com_14609_neg	91968	100350	96542.6	1.53511e+06	1.09293e+06	515262	96287	1.04777e+06	3.44384	0.0322101	0.0866157	0.134711	LPC O-16:3	--	C24 H46 N O6 P	8.142	520.306	--	--	--	--	--	-	-	-	-
Com_1093_pos	422987	844064	810919	1.45311e+06	2.04499e+06	1.46753e+06	692657	1.65521e+06	1.2568	0.0153777	0.053734	0.134683	Cer 18:0;2O/3:0	--	C21 H43 N O3	10.288	358.33	--	--	--	--	--	-	-	-	-
Com_9493_neg	46094.9	48476.8	46367.5	1.64523e+06	1.02857e+06	424894	46979.8	1.0329e+06	4.45852	0.048881	0.112918	0.134655	LPC O-16:2	--	C24 H48 N O6 P	8.158	522.321	--	--	--	--	--	-	-	-	-
Com_4170_pos	226629	444171	341227	1.5246e+06	1.6861e+06	761771	337342	1.32416e+06	1.97279	0.0277607	0.0788656	0.134549	Cer 20:0;2O/4:0	--	C24 H49 N O3	8.463	400.376	--	--	--	--	--	-	-	-	-
Com_3494_pos	679163	1.00614e+06	734531	1.99511e+06	2.46329e+06	1.18481e+06	806613	1.88107e+06	1.2216	0.0499569	0.11458	0.134457	25-hydroxycholecalciferol	--	C27 H44 O2	10.692	401.34	Lipids and lipid-like molecules	Steroids and steroid derivatives	Vitamin D and derivatives	19356-17-3	HMDB0003550	C01561	ko01100//Metabolic pathways;ko01110//Biosynthesis of secondary metabolites;ko00100//Steroid biosynthesis;ko04928//Parathyroid hormone synthesis, secretion and action;ko05152//Tuberculosis	Endocrine system;Global and overview maps;Infectious disease: bacterial;Lipid metabolism	Human Diseases;Metabolism;Organismal Systems
Com_8549_neg	2.86273e+06	2.94071e+06	7.59972e+06	2.38935e+06	4.04363e+06	2.03154e+06	4.46772e+06	2.82151e+06	-0.663072	0.383724	0.466439	0.134297	LPE 8:0	--	C13 H28 N O7 P	4.78	340.153	--	--	--	--	--	-	-	-	-
Com_3147_pos	1.80296e+06	1.16093e+06	2.43459e+06	838795	738116	773972	1.79949e+06	783628	-1.19935	0.0511588	0.116153	0.134085	--	Linolelaidic Acid (C18:2N6T)	C18 H32 O2	7.676	281.246	--	--	--	--	--	-	-	-	-
Com_8716_neg	3.84963e+06	3.51259e+06	3.9277e+06	3.00518e+06	3.23212e+06	2.32213e+06	3.76331e+06	2.85314e+06	-0.39945	0.0392778	0.0989641	0.13355	Phloroglucinol	--	C6 H6 O3	4.206	125.025	Benzenoids	Phenols	Benzenetriols and derivatives	108-73-6	HMDB0013675	C02183	ko01120//Microbial metabolism in diverse environments	Global and overview maps	Metabolism
Com_22275_neg	1.083e+06	3.17234e+06	937668	660307	495907	532799	1.731e+06	563004	-1.62039	0.181796	0.276193	0.133359	PC 9:0_26:3	--	C43 H80 N O8 P	10.255	828.573	--	--	--	--	--	-	-	-	-
Com_6745_neg	2.72446e+06	4.60392e+06	4.23381e+06	2.87135e+06	3.49391e+06	1.83362e+06	3.85406e+06	2.73296e+06	-0.495914	0.210075	0.303187	0.133194	12-Hydroxydodecanoic acid	--	C12 H24 O3	6.728	215.166	Organic acids and derivatives	Hydroxy acids and derivatives	Medium-chain hydroxy acids and derivatives	-	HMDB0304547	-	-	-	-
Com_11024_pos	1.96258e+06	2.43635e+06	2.08682e+06	1.60663e+06	1.0017e+06	1.19587e+06	2.16192e+06	1.26807e+06	-0.769677	0.0172035	0.0569232	0.133165	--	Cyclohexylsulfamate	C6 H13 N O3 S	2.023	162.058	Organic acids and derivatives	Sulfamic acid derivatives	Cyclamates	100-88-9	HMDB0031340	C02824	ko01120//Microbial metabolism in diverse environments	Global and overview maps	Metabolism
Com_5752_pos	270017	260192	253216	911894	574035	2.50385e+06	261142	1.32993e+06	2.34844	0.146889	0.238284	0.133093	PC 18:0	--	C26 H52 N O8 P	7.707	560.331	--	--	--	--	--	-	-	-	-
Com_9066_pos	98849.8	113483	103294	900873	841963	910731	105209	884522	3.07164	3.72e-06	0.0018622	0.13308	Glycerophosphocholine	--	C8 H20 N O6 P	8.067	258.109	Lipids and lipid-like molecules	Glycerophospholipids	Glycerophosphocholines	-	HMDB0011290	C00670	ko00564//Glycerophospholipid metabolism;ko05231//Choline metabolism in cancer;ko00565//Ether lipid metabolism	Cancer: overview;Lipid metabolism	Human Diseases;Metabolism
Com_6892_neg	35343.5	45127.2	38175.7	2.39493e+06	775258	323525	39548.8	1.16457e+06	4.88002	0.148123	0.239079	0.133077	PI O-22:5_20:4	--	C51 H83 O12 P	8.422	917.567	--	--	--	--	--	-	-	-	-
Com_5280_pos	1.66595e+06	935317	1.79873e+06	1.85417e+06	2.31589e+06	3.36796e+06	1.46667e+06	2.51267e+06	0.776679	0.115712	0.205163	0.133036	Obscurolide A1	--	C15 H17 N O5	5.031	292.117	--	--	--	--	--	-	-	-	-
Com_7249_neg	3.32943e+06	3.71558e+06	3.3599e+06	3.16304e+06	2.8517e+06	952928	3.46831e+06	2.32255e+06	-0.578519	0.177853	0.272224	0.132942	--	Epinephrine bitartrate	C13 H19 N O9	5.105	332.098	Benzenoids	Phenols	Benzenediols	51-43-4	HMDB0000068	C00788	ko01100//Metabolic pathways;ko04080//Neuroactive ligand-receptor interaction;ko00350//Tyrosine metabolism;ko04024//cAMP signaling pathway;ko04923//Regulation of lipolysis in adipocytes;ko04924//Renin secretion;ko05207//Chemical carcinogenesis - receptor activation;ko04261//Adrenergic signaling in cardiomyocytes	Amino acid metabolism;Cancer: overview;Circulatory system;Endocrine system;Global and overview maps;Signal transduction;Signaling molecules and interaction	Environmental Information Processing;Human Diseases;Metabolism;Organismal Systems
Com_872_neg	7.48669e+06	1.52645e+07	5.19199e+06	7.72144e+06	5.67224e+06	7.95589e+06	9.31438e+06	7.11652e+06	-0.388287	0.521649	0.597004	0.13263	4-[2-(2-oxo-1-imidazolidinyl)ethyl]-1lambda~6~,4-thiazinane-1,1-dione	--	C9 H17 N3 O3 S	1.522	247.094	--	--	--	--	--	-	-	-	-
Com_1453_neg	2.76811e+07	1.84458e+07	2.23923e+07	1.87112e+07	2.54445e+07	1.74178e+07	2.28397e+07	2.05245e+07	-0.1542	0.560707	0.633112	0.132309	Taurochenodeoxycholic acid	--	C26 H45 N O6 S	7.232	498.291	Lipids and lipid-like molecules	Steroids and steroid derivatives	Bile acids, alcohols and derivatives	-	HMDB0242411	C05465	ko04976//Bile secretion;ko00120//Primary bile acid biosynthesis;ko00121//Secondary bile acid biosynthesis;ko04979//Cholesterol metabolism	Digestive system;Lipid metabolism	Metabolism;Organismal Systems
Com_11253_neg	56796.2	148979	127371	778420	942776	993009	111049	904735	3.0263	0.000355163	0.011357	0.132202	FAHFA 18:2/20:4	--	C38 H62 O4	10.085	581.457	--	--	--	--	--	-	-	-	-
Com_8328_pos	83333.3	108196	97360.9	2.40729e+06	873137	344261	96296.7	1.20823e+06	3.64927	0.146718	0.238284	0.132048	LDGCC 20:5	--	C30 H49 N O7	10.988	536.369	--	--	--	--	--	-	-	-	-
Com_10096_neg	25321.1	74749.3	27126.4	1.14438e+06	717653	683102	42398.9	848377	4.32261	0.00568677	0.0328083	0.131931	LNAPE 17:2/N-26:2	--	C48 H88 N O8 P	10.204	836.62	--	--	--	--	--	-	-	-	-
Com_2757_neg	5.43249e+06	5.68676e+06	7.38601e+06	5.72098e+06	5.32144e+06	3.71973e+06	6.16842e+06	4.92072e+06	-0.326032	0.223075	0.31767	0.131835	Syringic acid	--	C9 H10 O5	5.421	151.04	Benzenoids	Benzene and substituted derivatives	Benzoic acids and derivatives	-	HMDB0254615	C10833	ko01120//Microbial metabolism in diverse environments	Global and overview maps	Metabolism
Com_7627_pos	641972	274186	375760	1.29019e+06	1.21388e+06	1.14294e+06	430639	1.21567e+06	1.4972	0.00261869	0.0231061	0.131768	NAGly 10:0/10:0	--	C22 H41 N O5	8.34	417.335	--	--	--	--	--	-	-	-	-
Com_5195_pos	169003	313849	92144	1.17388e+06	630425	1.20109e+06	191665	1.0018e+06	2.38593	0.0146764	0.0522498	0.131735	LPC O-15:0	--	C23 H50 N O6 P	9.662	468.342	--	--	--	--	--	-	-	-	-
Com_5893_pos	1.55218e+06	1.57069e+06	1.63269e+06	930628	857289	629512	1.58518e+06	805810	-0.976139	0.0011491	0.016468	0.131568	8-Isoprostaglandin F1β	--	C20 H36 O5	7.69	339.249	--	--	--	--	--	-	-	-	-
Com_325_neg	6.67647e+06	3.14437e+06	5.66552e+06	3.28961e+06	5.30088e+06	2.36979e+06	5.16212e+06	3.65343e+06	-0.498713	0.329765	0.418719	0.131269	(+/-)9,10-dihydroxy-12Z-octadecenoic acid	--	C18 H34 O4	7.511	313.239	--	--	--	--	--	-	-	-	-
Com_2702_neg	2.17947e+07	2.88014e+07	2.4526e+07	2.7579e+07	2.49955e+07	1.58221e+07	2.50407e+07	2.27989e+07	-0.135311	0.614334	0.682594	0.131116	N'-(2,5-dichlorophenyl)-2-(methylsulfanyl)nicotinohydrazide	--	C13 H11 Cl2 N3 O S	1.853	325.992	--	--	--	--	--	-	-	-	-
Com_8305_neg	2.46843e+06	3.87141e+06	1.30775e+06	1.13618e+06	1.80742e+06	1.25381e+06	2.54919e+06	1.39914e+06	-0.865502	0.209351	0.30292	0.130984	Indole-3-propionic acid	--	C11 H11 N O2	5.579	188.076	Organoheterocyclic compounds	Indoles and derivatives	Indolyl carboxylic acids and derivatives	830-96-6	HMDB0002302	-	-	-	-
Com_1213_pos	1.3395e+06	433826	1.20492e+06	1.22832e+06	3.20989e+06	2.13507e+06	992746	2.19109e+06	1.14215	0.133747	0.224241	0.13089	2-(2-amino-3-methylbutanamido)-3-phenylpropanoic acid	--	C14 H20 N2 O3	5.421	265.154	--	--	--	--	--	-	-	-	-
Com_9775_pos	96963.1	106769	104617	745574	1.3289e+06	835356	102783	969944	3.2383	0.00876724	0.040323	0.130833	Cer 8:1;2O/10:0	--	C18 H35 N O3	7.192	336.249	--	--	--	--	--	-	-	-	-
Com_4779_pos	2.68803e+06	3.66296e+06	766427	3.69068e+06	2.88443e+06	4.41465e+06	2.37247e+06	3.66325e+06	0.626734	0.24947	0.346626	0.130689	3-Hydroxyanthranilic acid	--	C7 H7 N O3	1.275	154.047	Benzenoids	Benzene and substituted derivatives	Benzoic acids and derivatives	548-93-6	HMDB0001476	C00632	ko01100//Metabolic pathways;ko01120//Microbial metabolism in diverse environments;ko00380//Tryptophan metabolism	Amino acid metabolism;Global and overview maps	Metabolism
Com_1373_neg	38625.9	4.4909e+06	35908.4	40921.5	37083	31661.9	1.52181e+06	36555.5	-5.37956	0.373696	0.457961	0.130626	Genistein	--	C15 H10 O5	6.843	269.046	Phenylpropanoids and polyketides	Isoflavonoids	Isoflav-2-enes	446-72-0	HMDB0003217	C06563	ko01100//Metabolic pathways;ko01110//Biosynthesis of secondary metabolites;ko01061//Biosynthesis of phenylpropanoids	Chemical structure transformation maps;Global and overview maps	Metabolism
Com_9959_neg	136649	254451	98563.3	1.23871e+06	468828	1.23411e+06	163221	980549	2.58676	0.0347812	0.0914426	0.129614	LPC O-16:4	--	C24 H44 N O6 P	10.554	532.304	--	--	--	--	--	-	-	-	-
Com_534_neg	2.65075e+06	2.39399e+06	1.61247e+06	2.51036e+06	4.0685e+06	3.43713e+06	2.21907e+06	3.33866e+06	0.589314	0.11138	0.199912	0.129409	N1-[1-(3-isopropenylphenyl)-1-methylethyl]-3-oxobutanamide	--	C16 H21 N O2	5.174	258.147	--	--	--	--	--	-	-	-	-
Com_1689_pos	2.58503e+06	2.88155e+06	7.53213e+06	6.38449e+06	4.32157e+06	7.11679e+06	4.3329e+06	5.94095e+06	0.455359	0.42388	0.506495	0.129081	2-[(3S)-1-(2-Methylbenzyl)-3-pyrrolidinyl]-1H-imidazo[4,5-b]pyridine	--	C18 H20 N4	1.316	293.181	--	--	--	--	--	-	-	-	-
Com_978_pos	4.02145e+06	5.70355e+06	460194	2.40266e+06	302984	2.3072e+06	3.39506e+06	1.67095e+06	-1.02277	0.365445	0.450549	0.12896	D-Alanyl-D-alanine	--	C6 H12 N2 O3	1.502	161.091	Organic acids and derivatives	Carboxylic acids and derivatives	Amino acids, peptides, and analogues	1948-31-8	HMDB0028680	C00993	ko01100//Metabolic pathways;ko00470//D-Amino acid metabolism	Global and overview maps;Metabolism of other amino acids	Metabolism
Com_344_neg	583718	515385	3.49165e+06	226034	150636	260504	1.53025e+06	212391	-2.84897	0.250475	0.347453	0.128407	Gallic acid	--	C7 H6 O5	3.295	169.015	Benzenoids	Benzene and substituted derivatives	Benzoic acids and derivatives	149-91-7	HMDB0005807	C01424	ko01120//Microbial metabolism in diverse environments;ko01061//Biosynthesis of phenylpropanoids	Chemical structure transformation maps;Global and overview maps	Metabolism
Com_5720_neg	3.47738e+06	3.11347e+06	2.82733e+06	2.40556e+06	2.62492e+06	1.78441e+06	3.13939e+06	2.27163e+06	-0.466757	0.0507667	0.11573	0.12831	N-2-Hydroxycyclopentyladenosine	--	C15 H21 N5 O5	5.104	350.147	--	--	--	--	--	-	-	-	-
Com_19667_neg	5.23943e+06	3.02086e+06	5.00499e+06	2.71275e+06	4133848	2.76928e+06	4.42176e+06	3.20529e+06	-0.464165	0.222592	0.317183	0.128157	Prostaglandin G2	--	C20 H32 O6	6.378	367.214	Lipids and lipid-like molecules	Fatty Acyls	Eicosanoids	51982-36-6	HMDB0003235	C05956	ko01100//Metabolic pathways;ko00590//Arachidonic acid metabolism;ko04726//Serotonergic synapse;ko04611//Platelet activation;ko07034//Eicosanoids	Global and overview maps;Immune system;Lipid metabolism;Nervous system;Structure-based classification	Drug Development;Metabolism;Organismal Systems
Com_3570_neg	1.96799e+06	4.88627e+06	3.64392e+06	5.55649e+06	5.34151e+06	3.87768e+06	3.49939e+06	4.92522e+06	0.493085	0.225737	0.320852	0.128131	FAHFA 16:0/18:2	--	C34 H62 O4	10.436	533.457	--	--	--	--	--	-	-	-	-
Com_11484_pos	62403.2	69323.2	76485.1	837515	791504	758047	69403.8	795689	3.51912	6.41e-06	0.00206091	0.128049	Cyclopentyl fentanyl-d5	--	C25 H27 [2]H5 N2 O	7.366	382.291	--	--	--	--	--	-	-	-	-
Com_12704_neg	42062.9	40076	38550.3	946728	917368	568314	40229.7	810803	4.33302	0.00316981	0.0245501	0.127733	LNAPS 2:0/N-17:1	--	C25 H46 N O10 P	8.317	550.273	--	--	--	--	--	-	-	-	-
Com_2727_neg	3.32952e+06	2.99552e+06	3.18399e+06	2.32113e+06	2.65387e+06	2.24842e+06	3.16967e+06	2.4078e+06	-0.396618	0.00848735	0.0397845	0.127634	--	3-Methylindole	C9 H9 N	5.269	130.067	Organoheterocyclic compounds	Indoles and derivatives	Indoles	83-34-1	HMDB0000466	C08313	ko00380//Tryptophan metabolism	Amino acid metabolism	Metabolism
Com_10983_pos	2.52251e+06	1.22721e+06	747053	396506	562121	366659	1.49892e+06	441762	-1.76259	0.118693	0.208151	0.127169	LPK	--	C17 H32 N4 O4	4.831	357.249	--	--	--	--	--	-	-	-	-
Com_18177_neg	341004	305710	280461	1.12819e+06	1.22502e+06	861560	309059	1.07159e+06	1.7938	0.00227987	0.0219436	0.127137	Cer 15:1;3O/18:1	--	C33 H63 N O4	10.645	596.483	--	--	--	--	--	-	-	-	-
Com_3702_neg	7.69828e+06	8.22835e+06	8.09241e+06	7.8264e+06	6.37161e+06	6.76176e+06	8.00635e+06	6.98659e+06	-0.196556	0.0923425	0.176826	0.12706	D-Xylulose 5-phosphate	--	C5 H11 O8 P	1.417	193.036	Organic oxygen compounds	Organooxygen compounds	Carbohydrates and carbohydrate conjugates	4212-65-1	HMDB0000868	C00231	ko01100//Metabolic pathways;ko01110//Biosynthesis of secondary metabolites;ko01120//Microbial metabolism in diverse environments;ko01230//Biosynthesis of amino acids;ko01200//Carbon metabolism;ko00030//Pentose phosphate pathway;ko00053//Ascorbate and aldarate metabolism;ko04918//Thyroid hormone synthesis;ko00040//Pentose and glucuronate interconversions	Carbohydrate metabolism;Endocrine system;Global and overview maps	Metabolism;Organismal Systems
Com_14177_neg	34091.1	77509.9	116583	818331	1.05573e+06	668605	76061.2	847554	3.47807	0.00258586	0.0229967	0.126843	PI-Cer 12:2;2O/12:0;O	--	C30 H56 N O12 P	10.518	652.338	--	--	--	--	--	-	-	-	-
Com_2875_pos	1.0081e+07	1.09843e+07	1.00204e+07	1.13413e+07	1.0992e+07	1.14408e+07	1.03619e+07	1.1258e+07	0.119659	0.0579039	0.126244	0.126737	4-Aminomethylcyclohexanecarboxylic acid	--	C8 H15 N O2	5.768	158.117	--	--	--	--	--	-	-	-	-
Com_19111_neg	1.32108e+06	1.52732e+06	1.32338e+06	426833	1.16941e+06	160072	1.3906e+06	585438	-1.24811	0.0600143	0.129589	0.126552	2-Deoxyribose 5-phosphate	--	C5 H11 O7 P	5.51	213.018	Organic oxygen compounds	Organooxygen compounds	Carbohydrates and carbohydrate conjugates	102916-66-5	HMDB0001031	C00673	ko01100//Metabolic pathways;ko00030//Pentose phosphate pathway	Carbohydrate metabolism;Global and overview maps	Metabolism
Com_1103_neg	6.96154e+06	4.07418e+06	1.58942e+06	3.25379e+06	1.69646e+06	2.50441e+06	4.20838e+06	2.48488e+06	-0.760086	0.346302	0.434083	0.126355	8(S)-Hydroxy-(5Z,9E,11Z,14Z)-eicosatetraenoic acid	--	C20 H32 O3	8.545	319.229	Lipids and lipid-like molecules	Fatty Acyls	Eicosanoids	98462-03-4	HMDB0004679	C14776	ko01100//Metabolic pathways;ko00590//Arachidonic acid metabolism;ko03320//PPAR signaling pathway	Endocrine system;Global and overview maps;Lipid metabolism	Metabolism;Organismal Systems
Com_2188_pos	654052	362366	574023	2.3412e+06	766448	1.21811e+06	530147	1.44192e+06	1.44353	0.128041	0.218251	0.125997	Tranilast	--	C18 H17 N O5	5.492	328.12	--	--	--	--	--	-	-	-	-
Com_6127_pos	42851.7	47541.8	47237.5	1.07787e+06	578577	675543	45877	777329	4.08268	0.00874309	0.040323	0.125703	PC 17:0_18:3	--	C43 H80 N O8 P	10.693	770.565	--	--	--	--	--	-	-	-	-
Com_919_pos	1.2682e+07	1.50627e+07	9.02666e+06	1.09317e+07	7.90237e+06	1.21603e+07	1.22571e+07	1.03314e+07	-0.246579	0.423787	0.506495	0.125567	1-[(3S)-3-(5-Fluoro-1,3-benzoxazol-2-yl)-1-pyrrolidinyl]ethanone	--	C13 H13 F N2 O2	1.554	249.107	--	--	--	--	--	-	-	-	-
Com_14099_pos	966046	1.13848e+06	3.44419e+06	762171	554067	691874	1.84957e+06	669371	-1.46632	0.214731	0.307932	0.125465	PC O-37:3	--	C45 H86 N O7 P	11.068	784.62	--	--	--	--	--	-	-	-	-
Com_18808_neg	4.03193e+06	4.56364e+06	4.38301e+06	4.1007e+06	3.13824e+06	2.98971e+06	4.32619e+06	3.40955e+06	-0.343517	0.0741921	0.150525	0.125446	L-Cystine	--	C6 H12 N2 O4 S2	5.642	239.015	Organic acids and derivatives	Carboxylic acids and derivatives	Amino acids, peptides, and analogues	-	HMDB0250712	C00491	ko01100//Metabolic pathways;ko02010//ABC transporters;ko04974//Protein digestion and absorption;ko00270//Cysteine and methionine metabolism;ko04216//Ferroptosis	Amino acid metabolism;Cell growth and death;Digestive system;Global and overview maps;Membrane transport	Cellular Processes;Environmental Information Processing;Metabolism;Organismal Systems
Com_6958_neg	2.56298e+06	2.39124e+06	2.54183e+06	1.71039e+06	1.93403e+06	1.73387e+06	2.49869e+06	1.79276e+06	-0.478984	0.00138001	0.017743	0.125385	--	3-Indoleacrylic acid	C11 H9 N O2	5.251	186.057	Organoheterocyclic compounds	Indoles and derivatives	Indoles	29953-71-7	HMDB0000734	-	-	-	-
Com_6555_neg	5.1795e+06	1.88911e+06	1.32052e+06	1.16232e+06	1.92613e+06	962346	2.79638e+06	1.35027e+06	-1.05032	0.307688	0.398559	0.125342	D-Ribulose 1,5-bisphosphate	--	C5 H12 O11 P2	4.999	308.975	Organic oxygen compounds	Organooxygen compounds	Carbohydrates and carbohydrate conjugates	-	HMDB0244230	C01182	ko01100//Metabolic pathways;ko01110//Biosynthesis of secondary metabolites;ko01120//Microbial metabolism in diverse environments;ko01200//Carbon metabolism;ko00630//Glyoxylate and dicarboxylate metabolism	Carbohydrate metabolism;Global and overview maps	Metabolism
Com_5351_pos	79044.4	251093	146395	3.26794e+06	350705	405686	158844	1.34144e+06	3.0781	0.287473	0.378291	0.124227	MGDG 3:0_21:1	--	C33 H60 O10	8.864	634.451	--	--	--	--	--	-	-	-	-
Com_1449_pos	783911	2.78168e+06	248803	194395	160575	193641	1.27146e+06	182870	-2.7976	0.230736	0.32549	0.12378	Diphenylcyclopropenone	--	C15 H10 O	3.235	207.079	Benzenoids	Benzene and substituted derivatives	HASH(0x18aa540)	-	HMDB0251457	-	-	-	-
Com_5489_pos	1.87573e+06	1.18577e+06	2.5968e+06	758381	1.4289e+06	676608	1.8861e+06	954628	-0.982396	0.119663	0.209213	0.123763	4-(beta-D-Glucopyranosyloxy)-2-methylenebutanoic acid	--	C11 H18 O8	5.312	296.135	--	--	--	--	--	-	-	-	-
Com_6103_neg	2.77649e+06	2.73646e+06	2.67487e+06	1.83677e+06	2.4253e+06	1.72886e+06	2.72928e+06	1.99698e+06	-0.450701	0.0284989	0.0804156	0.123702	2,3-Dinor-8-epi-prostaglandin F2α	--	C18 H30 O5	6.493	325.203	--	--	--	--	--	-	-	-	-
Com_3927_pos	6.44282e+06	6.06271e+06	8.2914e+06	4.84759e+06	8.05863e+06	4.00783e+06	6.93231e+06	5.63802e+06	-0.298149	0.41159	0.495479	0.123291	SM 8:1;2O/2:0	--	C15 H31 N2 O6 P	4.84	367.197	--	--	--	--	--	-	-	-	-
Com_12618_neg	833766	592180	4.63654e+06	589115	829782	427236	2.02083e+06	615378	-1.7154	0.345351	0.433374	0.123236	--	Methyl nicotinate	C7 H7 N O2	1.458	136.041	Organoheterocyclic compounds	Pyridines and derivatives	Pyridinecarboxylic acids and derivatives	93-60-7	HMDB0029806	-	-	-	-
Com_8018_neg	3.90242e+06	1.92733e+06	1.97769e+06	1.55684e+06	1.63356e+06	1.29321e+06	2.60248e+06	1.49454e+06	-0.800189	0.167633	0.259583	0.123094	--	N alpha-Acetyl-L-Arginine	C8 H16 N4 O3	1.762	215.115	--	--	--	--	--	-	-	-	-
Com_7178_pos	1.81075e+06	1.36248e+06	1.21434e+06	503598	1.13056e+06	374527	1.46252e+06	669561	-1.12717	0.0544525	0.121305	0.123083	KMH	--	C17 H30 N6 O4 S	4.159	397.206	--	--	--	--	--	-	-	-	-
Com_192_neg	2.01092e+07	1.59937e+07	2.23468e+07	1.75245e+07	1.97012e+07	1.60823e+07	1.94832e+07	1.77694e+07	-0.132843	0.467536	0.547608	0.122759	(+/-)12(13)-DiHOME	--	C18 H34 O4	8.066	295.228	--	--	--	--	--	-	-	-	-
Com_5337_pos	2.25803e+06	2.06963e+06	306117	517401	332065	610267	1.54459e+06	486578	-1.66648	0.166784	0.258951	0.122502	2-{[(4,5-dimethoxy-2-nitrophenethyl)imino]methyl}phenol	--	C17 H18 N2 O5	5.623	331.125	--	--	--	--	--	-	-	-	-
Com_9237_pos	64514.8	201173	69346.3	835908	715615	787236	111678	779587	2.80336	0.000298978	0.0106363	0.122252	LPC O-20:2	--	C28 H56 N O6 P	10.544	534.39	--	--	--	--	--	-	-	-	-
Com_3671_neg	5.8848e+06	5.58884e+06	5.74116e+06	5.23354e+06	5.18309e+06	4.46503e+06	5.73827e+06	4.96056e+06	-0.210113	0.0414368	0.102283	0.122052	Cer 11:1;2O/3:0	--	C14 H27 N O3	6.686	256.193	--	--	--	--	--	-	-	-	-
Com_7257_pos	157219	306330	67040.5	854581	733112	964164	176863	850619	2.26588	0.00221727	0.0219436	0.121843	LPC O-17:0	--	C25 H54 N O6 P	10.389	496.372	--	--	--	--	--	-	-	-	-
Com_9141_neg	23797.1	25905.7	24391.5	1.05556e+06	809505	423560	24698.1	762873	4.94897	0.0159511	0.0549616	0.121683	LPG O-17:0	--	C23 H49 O8 P	10.349	483.31	--	--	--	--	--	-	-	-	-
Com_2531_neg	3.89993e+06	3.55725e+06	3.72887e+06	2.86509e+06	3.1706e+06	3.06318e+06	3.72868e+06	3.03296e+06	-0.297942	0.00644619	0.0347816	0.12146	--	Pyrogallol	C6 H6 O3	3.239	125.025	Benzenoids	Phenols	Benzenetriols and derivatives	87-66-1	HMDB0013674	C01108	ko01120//Microbial metabolism in diverse environments;ko07216//Catecholamine transferase inhibitors	Global and overview maps;Target-based classification: Enzymes	Drug Development;Metabolism
Com_15519_neg	1.1946e+06	2.29698e+06	1.41956e+06	759752	1.14915e+06	601002	1.63705e+06	836633	-0.968428	0.0988457	0.185853	0.121457	LPG O-22:3	--	C28 H53 O8 P	3.411	547.331	--	--	--	--	--	-	-	-	-
Com_14010_neg	34129.2	75857.4	32289	816866	415638	946969	47425.2	726491	3.93722	0.0133688	0.0494735	0.121224	LPE O-19:1	--	C24 H50 N O6 P	10.824	478.331	--	--	--	--	--	-	-	-	-
Com_13260_neg	19135.4	22779.3	21741.8	623684	746817	673769	21218.8	681423	5.00513	5.07e-05	0.00475223	0.121038	FAHFA 20:2/24:4	--	C44 H74 O4	10.922	665.554	--	--	--	--	--	-	-	-	-
Com_13403_neg	29006	29786.4	31186	671949	846703	605492	29992.8	708048	4.56116	0.000706257	0.0145801	0.120831	MLCL 14:1_16:1_18:2	--	C57 H104 O16 P2	8.848	1105.65	--	--	--	--	--	-	-	-	-
Com_7750_neg	2.30092e+06	1.25324e+06	149806	199438	135609	221377	1.23465e+06	185475	-2.73481	0.166696	0.258951	0.120579	MGDG 2:0_3:0	--	C14 H24 O10	3.368	411.153	--	--	--	--	--	-	-	-	-
Com_1113_neg	1.77198e+06	3.45062e+06	296070	592095	451961	993698	1.83955e+06	679251	-1.43734	0.278275	0.370484	0.120226	2,6-dimethoxy-N-(1-methyl-1H-pyrazol-5-yl)benzamide	--	C13 H15 N3 O3	5.331	260.105	--	--	--	--	--	-	-	-	-
Com_6450_neg	2.54871e+06	2.21263e+06	2.89504e+06	2.15062e+06	2.22681e+06	336831	2.55212e+06	1.57142e+06	-0.699629	0.204918	0.300173	0.119974	5-(tert-butyl)-N-(2,3-dihydro-1H-inden-2-yl)-2-methyl-3-furamide	--	C19 H23 N O2	6.018	296.164	--	--	--	--	--	-	-	-	-
Com_9393_neg	207680	296187	72762.2	614249	770156	1.46177e+06	192210	948725	2.30331	0.0479057	0.111542	0.119714	LPE O-17:2	--	C22 H44 N O6 P	9.576	448.284	--	--	--	--	--	-	-	-	-
Com_18417_neg	43260.2	58124.1	51959.1	1.03652e+06	789524	448516	51114.5	758187	3.89075	0.0142996	0.0516831	0.119571	LPE 24:2	--	C29 H56 N O7 P	10.756	560.374	--	--	--	--	--	-	-	-	-
Com_6443_pos	1.2993e+06	1.00168e+06	966993	101202	468389	573882	1.08933e+06	381158	-1.51497	0.0163876	0.055957	0.119458	Morphine D3	--	C17 H16 [2]H3 N O3	5.583	289.157	--	--	--	--	--	-	-	-	-
Com_13463_neg	60454.4	61895.3	56614.5	974320	976262	416544	59654.7	789042	3.72539	0.0173054	0.0570575	0.119124	LPA 17:2	--	C20 H37 O7 P	8.505	419.221	--	--	--	--	--	-	-	-	-
Com_16296_neg	900763	1.09163e+06	1.05847e+06	377341	325203	436150	1.01695e+06	379565	-1.42183	0.000682923	0.0145801	0.118888	--	Guggulsterone	C21 H28 O2	8.381	311.203	Lipids and lipid-like molecules	Steroids and steroid derivatives	Androstane steroids	95975-55-6	HMDB0002726	-	-	-	-
Com_7891_pos	51002.4	182824	187832	1.32412e+06	809045	512825	140553	881996	2.64966	0.037158	0.0955232	0.118803	--	Cholesterol	C27 H46 O	11.391	387.361	Lipids and lipid-like molecules	Steroids and steroid derivatives	Cholestane steroids	57-88-5	HMDB0000067	C00187	ko01100//Metabolic pathways;ko01120//Microbial metabolism in diverse environments;ko04976//Bile secretion;ko01066//Biosynthesis of alkaloids derived from terpenoid and polyketide;ko00140//Steroid hormone biosynthesis;ko04977//Vitamin digestion and absorption;ko05200//Pathways in cancer;ko04925//Aldosterone synthesis and secretion;ko04913//Ovarian steroidogenesis;ko04927//Cortisol synthesis and se…	Cancer: overview;Cancer: specific types;Cardiovascular disease;Chemical structure transformation maps;Digestive system;Endocrine and metabolic disease;Endocrine system;Global and overview maps;Lipid metabolism;Metabolism of terpenoids and polyketides	Human Diseases;Metabolism;Organismal Systems
Com_15429_neg	28894.7	31143.3	30773.9	1.66703e+06	896747	161210	30270.6	908330	4.90723	0.113528	0.202567	0.118802	11-Dehydro thromboxane B2	--	C20 H32 O6	8.914	367.217	--	--	--	--	--	-	-	-	-
Com_12549_neg	21542.3	23584.3	24812.7	2.65087e+06	496470	84302.3	23313.1	1.07721e+06	5.53002	0.255982	0.351409	0.118742	LNAPS 26:7/N-26:6	--	C58 H88 N O10 P	9.21	988.593	--	--	--	--	--	-	-	-	-
Com_10384_pos	610159	993033	1.02282e+06	317628	199814	115901	875337	211114	-2.05181	0.0102204	0.0434752	0.118701	Balsalazide	--	C17 H15 N3 O6	7.096	358.104	Organoheterocyclic compounds	Azobenzenes	HASH(0x1f2cbf0)	80573-04-2	HMDB0015149	-	-	-	-
Com_12774_neg	54285.9	56671.7	54796.5	1.40254e+06	794450	329951	55251.4	842314	3.93028	0.0643642	0.135971	0.118608	LPE 15:1	--	C20 H40 N O7 P	8.276	436.248	--	--	--	--	--	-	-	-	-
Com_12795_neg	1.72914e+06	1.47086e+06	359937	415304	268901	238632	1.18665e+06	307612	-1.9477	0.106578	0.195139	0.118511	N-benzyl-N-isopropyl-N'-[4-(trifluoromethoxy)phenyl]urea	--	C18 H19 F3 N2 O2	2.371	351.132	--	--	--	--	--	-	-	-	-
Com_4876_pos	1.58712e+06	1.45501e+06	2.73351e+06	585025	952273	1.49253e+06	1.92521e+06	1.00994e+06	-0.930743	0.131589	0.221612	0.118366	2-mercapto-4-(2-thienyl)-5,6,7,8-tetrahydroquinoline-3-carbonitrile	--	C14 H12 N2 S2	1.51	273.047	--	--	--	--	--	-	-	-	-
Com_7668_neg	3.28724e+06	3.74486e+06	4.62053e+06	2.53253e+06	4.22654e+06	1.98414e+06	3.88421e+06	2.91441e+06	-0.41442	0.281665	0.373671	0.118324	2'-O-Methyluridine	--	C10 H14 N2 O6	4.807	257.079	Nucleosides, nucleotides, and analogues	Pyrimidine nucleosides	HASH(0x1356fd0)	2140-76-3	HMDB0240328	-	-	-	-
Com_5342_pos	48771.1	55401.4	53393.6	908407	1.07869e+06	399534	52522	795544	3.92095	0.0219295	0.06623	0.118275	LPE 18:4	--	C23 H40 N O7 P	8.154	474.26	--	--	--	--	--	-	-	-	-
Com_13681_neg	3.54876e+06	3.99919e+06	3.70059e+06	3.42394e+06	2.9606e+06	2.62954e+06	3.74951e+06	3.00469e+06	-0.319487	0.0486349	0.112678	0.118257	N-(2-methyl-5-nitrophenyl)-N-(methylsulfonyl)methanesulfonamide	--	C9 H12 N2 O6 S2	5.693	307.004	--	--	--	--	--	-	-	-	-
Com_4392_pos	2.241e+06	2.61016e+06	2.05816e+06	1.70391e+06	1.50672e+06	1.63285e+06	2.30311e+06	1.61449e+06	-0.5125	0.01617	0.0555456	0.118189	5-(6-hydroxy-6-methyloctyl)-2,5-dihydrofuran-2-one	--	C13 H22 O3	6.188	244.19	--	--	--	--	--	-	-	-	-
Com_23211_neg	128287	492236	123601	1.24409e+06	1.04699e+06	659073	248041	983385	1.98717	0.0251648	0.0733429	0.118096	PE 16:1_18:1	--	C39 H74 N O8 P	11.9	714.511	--	--	--	--	--	-	-	-	-
Com_7405_pos	1.42924e+06	1.61194e+06	1.65702e+06	1.01962e+06	817234	928329	1.56607e+06	921727	-0.764735	0.00209651	0.0214416	0.117916	4-(4-nitrophenylazo)aniline	--	C12 H10 N4 O2	5.897	265.068	--	--	--	--	--	-	-	-	-
Com_20697_neg	3.25263e+06	3.73714e+06	3.2777e+06	3.12333e+06	2.59706e+06	2.25387e+06	3.42249e+06	2.65809e+06	-0.364658	0.0622311	0.132846	0.117838	PA 2:0_3:0	--	C8 H15 O8 P	5.811	269.043	--	--	--	--	--	-	-	-	-
Com_13517_neg	55580.5	218435	113011	1.32174e+06	966368	401495	129009	896533	2.79689	0.0478153	0.111542	0.117673	FAHFA 16:0/20:2	--	C36 H66 O4	10.414	561.49	--	--	--	--	--	-	-	-	-
Com_14545_neg	31641.3	33988.7	57064.4	585451	535559	888391	40898.1	669800	4.03363	0.00471332	0.0299014	0.117476	LNAPE 2:0/N-20:4	--	C27 H46 N O8 P	7.806	542.29	--	--	--	--	--	-	-	-	-
Com_15776_neg	149305	155287	154796	1.07899e+06	1.05051e+06	481926	153129	870476	2.50705	0.021038	0.0644022	0.117398	LNAPE 2:0/N-18:3	--	C25 H44 N O8 P	7.644	516.275	--	--	--	--	--	-	-	-	-
Com_362_pos	2.19638e+08	5.41426e+07	99687897	8.83248e+07	1.40769e+08	1.5984e+08	124489513	129644585	0.0585377	0.928259	0.938267	0.117299	5-Methyluridine	--	C10 H14 N2 O6	2.185	259.092	Nucleosides, nucleotides, and analogues	Pyrimidine nucleosides	HASH(0x51f9810)	1463-10-1	HMDB0000884	-	-	-	-
Com_20168_neg	1.62112e+06	1.95042e+06	1.37986e+06	831448	1.25476e+06	852311	1.65047e+06	979507	-0.752747	0.0356118	0.0926318	0.117262	N-Acetyl-L-aspartic acid	--	C6 H9 N O5	2.537	174.041	Organic acids and derivatives	Carboxylic acids and derivatives	Amino acids, peptides, and analogues	997-55-7	HMDB0000812	C01042	ko01100//Metabolic pathways;ko00250//Alanine, aspartate and glutamate metabolism	Amino acid metabolism;Global and overview maps	Metabolism
Com_6910_pos	1.14451e+06	2.20155e+06	790521	551774	549345	559886	1.37886e+06	553668	-1.31638	0.123402	0.21345	0.117243	Trimebutine	--	C22 H29 N O5	5.02	388.217	Benzenoids	Benzene and substituted derivatives	Benzoic acids and derivatives	-	HMDB0259230	-	-	-	-
Com_7198_pos	447755	830230	785677	1.32366e+06	1.15005e+06	1.62591e+06	687887	1.36654e+06	0.990285	0.0211043	0.0644626	0.117161	2-hydroxy-6-[(8Z,11Z)-pentadeca-8,11,14-trien-1-yl]benzoic acid	--	C22 H30 O3	10.153	325.21	--	--	--	--	--	-	-	-	-
Com_14175_neg	4.73551e+06	4.78156e+06	4.95207e+06	4.64995e+06	3.92071e+06	3.46579e+06	4.82305e+06	4.01215e+06	-0.265568	0.0820782	0.162089	0.1171	PA 2:0_2:0	--	C7 H13 O8 P	5.945	255.027	--	--	--	--	--	-	-	-	-
Com_2262_pos	9.23476e+06	8.79136e+06	7.84735e+06	9.73246e+06	9.23431e+06	9.3941e+06	8.62449e+06	9.45362e+06	0.132428	0.129116	0.219254	0.117085	D-Arabinose 5-phosphate	--	C5 H11 O8 P	1.181	231.034	Organic oxygen compounds	Organooxygen compounds	Carbohydrates and carbohydrate conjugates	13137-52-5	HMDB0011734	C01112	ko01100//Metabolic pathways	Global and overview maps	Metabolism
Com_13210_neg	46953.7	48885.4	48031.9	899549	727063	473780	47957	700131	3.86781	0.00619301	0.0344651	0.117082	LNAPE 2:0/N-18:4	--	C25 H42 N O8 P	7.543	514.259	--	--	--	--	--	-	-	-	-
Com_16159_neg	1.64085e+06	1.64408e+06	1.63907e+06	729328	1.44468e+06	716445	1.64133e+06	963484	-0.768534	0.0479759	0.111542	0.117026	12-Epileukotriene B4	--	C20 H32 O4	4.564	371.195	--	--	--	--	--	-	-	-	-
Com_17224_neg	1.23716e+07	6.75506e+06	290812	666136	4.15741e+06	7.48661e+06	6.47249e+06	4.10338e+06	-0.657506	0.58619	0.655254	0.116776	Cer 15:1;3O/16:0	--	C31 H61 N O4	9.503	570.468	--	--	--	--	--	-	-	-	-
Com_14959_neg	29414.6	32898.7	29781	1.50138e+06	752205	240212	30698.1	831264	4.75908	0.0941013	0.178515	0.116243	ST 27:1;O;S	--	C27 H46 O4 S	9.564	465.308	--	--	--	--	--	-	-	-	-
Com_6648_pos	2.54304e+06	1.38685e+06	588770	471657	460325	657353	1.50622e+06	529778	-1.50747	0.162363	0.25511	0.116093	Tocainide	--	C11 H16 N2 O	4.871	193.131	Benzenoids	Benzene and substituted derivatives	Xylenes	41708-72-9	HMDB0015189	-	-	-	-
Com_17826_neg	32561	36978.8	50254.6	740399	1.06349e+06	440750	39931.5	748213	4.22785	0.0169985	0.0565503	0.115981	--	Lysopc 16:2 (2N Isomer)	C24 H46 N O7 P	8.791	490.295	--	--	--	--	--	-	-	-	-
Com_18329_neg	1.41016e+06	1.04335e+06	770633	453244	446278	253972	1.07472e+06	384498	-1.48291	0.0245949	0.0726226	0.115802	LPE O-18:5	--	C23 H40 N O6 P	5.199	456.248	--	--	--	--	--	-	-	-	-
Com_7648_pos	1.33725e+06	1.63589e+06	1.90637e+06	969751	1.12992e+06	834322	1.6265e+06	977997	-0.733873	0.0248734	0.0729663	0.115752	4-(4-methylbenzyl)-1lambda~6~,4-thiazinane-1,1-dione	--	C12 H17 N O2 S	1.463	240.108	--	--	--	--	--	-	-	-	-
Com_12643_neg	2.05117e+06	2.11267e+06	3.80525e+06	1.80455e+06	2.05015e+06	1.32264e+06	2.65636e+06	1.72578e+06	-0.622204	0.203697	0.299163	0.115603	Deoxycytidine	--	C9 H13 N3 O4	3.088	226.076	Nucleosides, nucleotides, and analogues	Pyrimidine nucleosides	Pyrimidine 2'-deoxyribonucleosides	-	HMDB0250725	C00881	ko01100//Metabolic pathways;ko02010//ABC transporters;ko00240//Pyrimidine metabolism	Global and overview maps;Membrane transport;Nucleotide metabolism	Environmental Information Processing;Metabolism
Com_5633_pos	72242	200458	161826	3.04897e+06	319885	264677	144842	1.21118e+06	3.06386	0.310828	0.401471	0.115594	DGCC 9:0_10:0	--	C29 H55 N O8	8.893	546.398	--	--	--	--	--	-	-	-	-
Com_11190_pos	1.96448e+06	1.4837e+06	1.76128e+06	1.02314e+06	1.11022e+06	1.09828e+06	1.73649e+06	1.07721e+06	-0.688872	0.00970946	0.0423378	0.115532	Tetranor-12(S)-HETE	--	C16 H26 O3	7.297	289.176	--	--	--	--	--	-	-	-	-
Com_7149_pos	1.10263e+06	624083	936919	161072	291868	246675	887877	233205	-1.92876	0.0108147	0.0447299	0.115138	4-(3,4-dihydro-2H-1,5-benzodioxepin-7-ylamino)-4-oxobutanoic acid	--	C13 H15 N O5	5.33	248.095	--	--	--	--	--	-	-	-	-
Com_15478_neg	96077.8	151578	105321	777930	797343	605329	117659	726867	2.62708	0.000655567	0.014461	0.115018	FAHFA 18:1/3:0	--	C21 H38 O4	10.711	353.271	--	--	--	--	--	-	-	-	-
Com_15294_neg	5.59209e+06	5.87107e+06	5.51927e+06	5.88213e+06	4.75205e+06	3.30006e+06	5.66081e+06	4.64474e+06	-0.285409	0.24957	0.346626	0.114854	N'-(benzoyloxy)-2-(2,2-dichlorocyclopropyl)ethanimidamide	--	C12 H12 Cl2 N2 O2	6.524	320.998	--	--	--	--	--	-	-	-	-
Com_3239_pos	2.46735e+06	2.36107e+06	2.16562e+06	1.52777e+06	1.9543e+06	1.64125e+06	2.33135e+06	1.70777e+06	-0.449046	0.0158795	0.0548581	0.114844	(1E,4E)-1,5-bis(4-methoxyphenyl)penta-1,4-dien-3-one	--	C19 H18 O3	3.403	317.115	--	--	--	--	--	-	-	-	-
Com_9349_neg	1.48814e+06	1.83671e+06	1.43432e+06	1.08791e+06	1.04918e+06	721683	1.58639e+06	952922	-0.735318	0.0209358	0.0642625	0.114743	Rutarin	--	C20 H24 O10	5.161	469.142	Phenylpropanoids and polyketides	Coumarins and derivatives	Coumarin glycosides	20320-81-4	HMDB0030884	-	-	-	-
Com_7755_pos	1.00615e+06	774509	923687	200723	391848	302564	901448	298378	-1.5951	0.00231598	0.0219436	0.114648	3-(1-naphthylmethylidene)indolin-2-one	--	C19 H13 N O	5.69	272.105	--	--	--	--	--	-	-	-	-
Com_8215_pos	387163	212672	356353	773659	821861	1.2122e+06	318729	935908	1.55404	0.0143174	0.0516831	0.114212	Bicyclo Prostaglandin E2	--	C20 H30 O4	6.796	357.202	Lipids and lipid-like molecules	Fatty Acyls	Eicosanoids	-	HMDB0249187	-	-	-	-
Com_7252_pos	141264	176565	148540	730710	588543	904223	155456	741159	2.25328	0.00311009	0.0245339	0.114211	PC 18:2_19:2	--	C45 H82 N O8 P	11.632	796.582	--	--	--	--	--	-	-	-	-
Com_3095_neg	1.14037e+06	127221	125915	2.21345e+06	675972	1.03206e+06	464500	1.30716e+06	1.49268	0.216362	0.309777	0.114129	--	acetyl phospahte	C2 H5 O5 P	1.259	184.986	--	--	--	--	--	-	-	-	-
Com_22464_neg	37211	43493.8	38145	771903	809457	436378	39616.6	672580	4.08553	0.00593985	0.0336234	0.114088	LNAPS 2:0/N-18:2	--	C26 H46 N O10 P	7.647	562.281	--	--	--	--	--	-	-	-	-
Com_5983_neg	1.14037e+06	129769	125808	2.21345e+06	675972	1.03206e+06	465314	1.30716e+06	1.49016	0.216569	0.309777	0.114054	--	2-Phosphoglyceric acid	C3 H7 O7 P	1.267	184.986	Organic oxygen compounds	Organooxygen compounds	Carbohydrates and carbohydrate conjugates	3443-57-0	HMDB0003391	C00631	ko01100//Metabolic pathways;ko01110//Biosynthesis of secondary metabolites;ko01120//Microbial metabolism in diverse environments;ko01060//Biosynthesis of plant secondary metabolites;ko01230//Biosynthesis of amino acids;ko01061//Biosynthesis of phenylpropanoids;ko01063//Biosynthesis of alkaloids derived from shikimate pathway;ko01200//Carbon metabolism;ko05230//Central carbon metabolism in cancer;…	Amino acid metabolism;Cancer: overview;Carbohydrate metabolism;Chemical structure transformation maps;Endocrine system;Global and overview maps;Lipid metabolism	Human Diseases;Metabolism;Organismal Systems
Com_12210_pos	181226	158390	137566	195225	1.0922e+06	1.70982e+06	159061	999082	2.65103	0.128796	0.218875	0.113868	DG 18:1_18:1	--	C39 H72 O5	11.368	638.57	--	--	--	--	--	-	-	-	-
Com_15246_neg	27859.1	35429.3	27818.6	792106	770248	417013	30369	659789	4.44133	0.00661963	0.0351986	0.11385	PC O-20:5_20:1	--	C48 H86 N O7 P	10.242	878.631	--	--	--	--	--	-	-	-	-
Com_6299_pos	53084.2	61120.2	58517.3	863219	570948	529522	57573.9	654563	3.50705	0.00473107	0.0299014	0.113834	RKK	--	C18 H38 N8 O4	10.712	431.312	--	--	--	--	--	-	-	-	-
Com_12519_neg	97910.6	98240.6	96439.6	939241	1.34573e+06	339405	97530.3	874792	3.16502	0.0564331	0.123878	0.11378	PI 2:0_18:2	--	C29 H51 O13 P	8.205	637.302	--	--	--	--	--	-	-	-	-
Com_8777_pos	2.00722e+06	1.52189e+06	1.0413e+06	818097	627687	862277	1.52347e+06	769354	-0.985642	0.0588818	0.127785	0.113323	6,7,8-trimethoxy-3-phenyl-2-thioxo-1,2,3,4-tetrahydroquinazolin-4-one	--	C17 H16 N2 O4 S	5.61	345.09	--	--	--	--	--	-	-	-	-
Com_10476_pos	174148	298988	154693	571057	858847	1.13381e+06	209276	854572	2.02979	0.0186744	0.0595149	0.113243	N,N-Dimethylsphingosine	--	C20 H41 N O2	8.318	328.319	Organic nitrogen compounds	Organonitrogen compounds	Amines	122314-67-4	HMDB0013645	-	-	-	-
Com_20568_neg	1.34178e+06	1.26441e+06	589226	438212	141743	441467	1.06514e+06	340474	-1.64543	0.0488264	0.112908	0.113115	Cerivastatin	--	C26 H34 F N O5	4.984	440.216	--	--	--	--	--	C07966	ko04976//Bile secretion	Digestive system	Organismal Systems
Com_11783_neg	27813	28363.2	28580.9	592578	839999	506864	28252.4	646481	4.51616	0.00346205	0.0250572	0.112972	DGDG O-16:2_16:1	--	C47 H84 O14	8.622	917.568	--	--	--	--	--	-	-	-	-
Com_6122_pos	2.12908e+06	1.49617e+06	384290	430055	346993	540880	1.33651e+06	439309	-1.60517	0.155238	0.247546	0.112965	N-Acetyl-L-carnosine	--	C11 H16 N4 O4	1.827	269.123	--	--	--	--	--	-	-	-	-
Com_4210_pos	1.09565e+06	1.07428e+06	1.10617e+06	632964	497315	401585	1.09203e+06	510622	-1.09669	0.00101433	0.0159274	0.112925	PC O-36:1	--	C44 H88 N O7 P	10.267	774.634	--	--	--	--	--	-	-	-	-
Com_10703_neg	1.08075e+06	1.44812e+06	1.0703e+06	676428	745076	345454	1.19972e+06	588986	-1.0264	0.0251612	0.0733429	0.112768	Ezetimibe	--	C24 H21 F2 N O3	5.476	408.142	Organoheterocyclic compounds	Lactams	Beta lactams	163222-33-1	HMDB0015108	-	-	-	-
Com_7923_pos	641511	1.61407e+06	906358	236621	573417	297073	1.05398e+06	369037	-1.51401	0.0904078	0.17401	0.112739	Indarubicin	--	C16 H10 N2 O2	5.617	263.084	--	--	--	--	--	-	-	-	-
Com_3670_pos	3.45831e+06	3.02786e+06	3.50398e+06	2.91136e+06	3.10917e+06	7.82304e+06	3.33005e+06	4.61452e+06	0.470639	0.470282	0.549985	0.112579	L-Kynurenine	--	C10 H12 N2 O3	4.834	209.092	Organic oxygen compounds	Organooxygen compounds	Carbonyl compounds	2922-83-0	HMDB0000684	C00328	ko01100//Metabolic pathways;ko00380//Tryptophan metabolism;ko05143//African trypanosomiasis	Amino acid metabolism;Global and overview maps;Infectious disease: parasitic	Human Diseases;Metabolism
Com_5301_pos	412927	578984	644450	2.62115e+06	779087	866030	545454	1.42209e+06	1.38248	0.220301	0.314317	0.112562	CAR 20:3	--	C27 H48 N O4	8.596	450.355	--	--	--	--	--	-	-	-	-
Com_14763_neg	28748.3	64927.9	70324.8	630035	570791	636904	54667	612577	3.48615	2.28e-05	0.00257372	0.112503	FAHFA 22:5/20:4	--	C42 H64 O4	10.168	631.473	--	--	--	--	--	-	-	-	-
Com_8019_neg	2.28215e+06	2.18083e+06	2.18338e+06	1.65827e+06	1.83212e+06	1.37946e+06	2.21545e+06	1.62328e+06	-0.448688	0.0121142	0.0477356	0.11248	--	Royal jelly acid	C10 H18 O3	6.03	185.119	--	--	--	--	--	-	-	-	-
Com_8755_neg	1.21597e+06	1.6921e+06	1.94168e+06	1.02722e+06	1.2014e+06	624946	1.61658e+06	951187	-0.765145	0.0713135	0.145736	0.11227	3-Methyluridine	--	C10 H14 N2 O6	4.238	257.079	Nucleosides, nucleotides, and analogues	Pyrimidine nucleosides	HASH(0x20d7c70)	2140-69-4	HMDB0004813	-	-	-	-
Com_14121_neg	1.14044e+06	923115	1.14023e+06	504986	644679	268234	1.06793e+06	472633	-1.17602	0.0106245	0.0443498	0.112207	--	Boc-beta-cyano-L-alanine	C9 H14 N2 O4	4.988	427.185	--	--	--	--	--	-	-	-	-
Com_4053_pos	1.03228e+06	1.25585e+06	994867	189961	975829	179353	1.09433e+06	448381	-1.28726	0.0793726	0.158464	0.111827	4-hydroxy-1-methyl-3-(phenylthio)-1,2-dihydroquinolin-2-one	--	C16 H13 N O2 S	1.387	284.079	--	--	--	--	--	-	-	-	-
Com_10722_neg	3.51186e+06	3.8409e+06	3.08203e+06	3.01383e+06	2.95529e+06	2.39576e+06	3.47826e+06	2.78829e+06	-0.318985	0.0795394	0.158656	0.11179	Glutaconic acid	--	C5 H6 O4	5.602	129.02	Organic acids and derivatives	Carboxylic acids and derivatives	Dicarboxylic acids and derivatives	1724-02-3	HMDB0000620	-	-	-	-
Com_15152_neg	490336	445087	942851	1.16768e+06	799737	2.22043e+06	626091	1.39595e+06	1.1568	0.16547	0.257952	0.111664	Nicotinamide mononucleotide	--	C11 H15 N2 O8 P	4.694	667.095	Nucleosides, nucleotides, and analogues	Pyridine nucleotides	Nicotinamide nucleotides	75414-16-3	HMDB0000229	C00455	ko01100//Metabolic pathways;ko00760//Nicotinate and nicotinamide metabolism	Global and overview maps;Metabolism of cofactors and vitamins	Metabolism
Com_16580_neg	111364	157165	70260.6	764486	1.10551e+06	481457	112930	783819	2.79509	0.0211437	0.0644626	0.111652	LPE 22:1	--	C27 H54 N O7 P	11.19	534.358	--	--	--	--	--	-	-	-	-
Com_5766_pos	1.66631e+06	1.57395e+06	1.96956e+06	2.93274e+06	2.41443e+06	1.98626e+06	1.73661e+06	2.44448e+06	0.493256	0.0767608	0.154483	0.111174	--	o-Veratraldehyde	C9 H10 O3	5.594	167.07	--	--	--	--	--	-	-	-	-
Com_21138_neg	67179.3	78907.9	68674.7	997271	1.02029e+06	288316	71587.3	768626	3.42451	0.0440736	0.105756	0.111139	SMGDG O-8:0_16:3	--	C33 H58 O12 S	11.279	677.37	--	--	--	--	--	-	-	-	-
Com_13290_neg	37939.2	60984.7	38061.2	750378	1.50462e+06	302382	45661.7	852460	4.22258	0.0829936	0.163373	0.111016	PC O-18:1_18:1	--	C44 H86 N O7 P	10.595	830.631	--	--	--	--	--	-	-	-	-
Com_17146_neg	69476.3	75808.8	80381.5	771863	1.85247e+06	286588	75222.2	970306	3.68921	0.125231	0.215091	0.110915	LNAPS 2:0/N-18:1	--	C26 H48 N O10 P	8.066	564.296	--	--	--	--	--	-	-	-	-
Com_549_pos	2.07125e+07	1.55663e+07	1.47167e+07	1.12761e+07	1.04636e+07	21661076	1.69985e+07	1.44669e+07	-0.232646	0.566941	0.638767	0.11089	Phenothiazine	--	C12 H9 N S	1.51	200.052	Organoheterocyclic compounds	Benzothiazines	Phenothiazines	-	HMDB0302434	-	-	-	-
Com_11487_neg	356425	579190	406898	1.51964e+06	1.05947e+06	758646	447504	1.11258e+06	1.31394	0.0452375	0.107801	0.110837	(+/-)8(9)-DiHET	--	C20 H34 O4	10.864	337.237	--	--	--	--	--	-	-	-	-
Com_6915_pos	1.59784e+06	1.06613e+06	168483	137041	135279	146421	944151	139580	-2.75792	0.125976	0.215877	0.110694	R-1 Methanandamide phosphate	--	C23 H40 N O5 P	5.096	464.262	--	--	--	--	--	-	-	-	-
Com_13180_neg	1.30116e+06	1.23321e+06	1.06835e+06	695156	738439	459013	1.20091e+06	630869	-0.928712	0.0068091	0.0356664	0.110691	--	4-Amino-5-imidazolecarboxamide	C4 H6 N4 O	1.747	107.037	Organoheterocyclic compounds	Azoles	Imidazoles	360-97-4	HMDB0003192	C04051	ko01100//Metabolic pathways;ko00230//Purine metabolism	Global and overview maps;Nucleotide metabolism	Metabolism
Com_10689_neg	3.27366e+06	3.5426e+06	2.59393e+06	4.52258e+06	3.58906e+06	3.60731e+06	3.13673e+06	3.90632e+06	0.316548	0.139361	0.230391	0.110652	D-Glucose 6-phosphate	--	C6 H13 O9 P	1.995	259.023	Organic oxygen compounds	Organooxygen compounds	Carbohydrates and carbohydrate conjugates	56-73-5	HMDB0001401	C00092	ko01100//Metabolic pathways;ko01110//Biosynthesis of secondary metabolites;ko05230//Central carbon metabolism in cancer;ko01062//Biosynthesis of terpenoids and steroids;ko05415//Diabetic cardiomyopathy;ko04917//Prolactin signaling pathway;ko04918//Thyroid hormone synthesis;ko00524//Neomycin, kanamycin and gentamicin biosynthesis;ko00500//Starch and sucrose metabolism;ko00562//Inositol phosphate m…	Biosynthesis of other secondary metabolites;Cancer: overview;Carbohydrate metabolism;Cardiovascular disease;Chemical structure transformation maps;Digestive system;Endocrine and metabolic disease;Endocrine system;Global and overview maps	Human Diseases;Metabolism;Organismal Systems
Com_10762_neg	1.6429e+06	1.27232e+06	1.18721e+06	1.00831e+06	707416	390322	1.36747e+06	702017	-0.961935	0.0425939	0.103607	0.110257	--	4-Guanidinobutanoic acid	C5 H11 N3 O2	1.779	144.078	Phenylpropanoids and polyketides	Stilbenes	HASH(0x28add70)	500-65-2	HMDB0031842	-	-	-	-
Com_14554_neg	23638.8	26101.5	26361	749607	564443	442864	25367.1	585638	4.52898	0.00327877	0.0245902	0.110121	MLCL 14:0_16:0_18:1	--	C57 H110 O16 P2	9.424	1111.7	--	--	--	--	--	-	-	-	-
Com_8951_pos	290670	391030	268531	1.49121e+06	815255	638390	316743	981620	1.63185	0.0645217	0.135971	0.109997	DG O-18:1_2:0	--	C23 H44 O4	10.939	402.356	--	--	--	--	--	-	-	-	-
Com_4990_pos	72530.6	89718.1	72377.2	903273	948982	339871	78208.6	730709	3.2239	0.0291068	0.0813544	0.109904	Docosanamide	--	C22 H45 N O	11.627	340.356	Lipids and lipid-like molecules	Fatty Acyls	Fatty amides	3061-75-4	HMDB0000583	-	-	-	-
Com_2085_pos	82274.3	113314	93640.4	1.214e+06	682055	370632	96409.5	755563	2.9703	0.0554996	0.122546	0.1099	Decanoylcarnitine	--	C17 H33 N O4	11.556	316.251	Lipids and lipid-like molecules	Fatty Acyls	Fatty acid esters	1492-27-9	HMDB0000651	-	-	-	-
Com_11130_neg	33935.1	40231.1	32978.4	696162	688262	430312	35714.9	604912	4.08213	0.00286443	0.023959	0.109823	LPE 26:5	--	C31 H54 N O7 P	10.025	582.359	--	--	--	--	--	-	-	-	-
Com_22383_neg	3.27762e+06	3.60641e+06	3.33514e+06	3.18931e+06	2.71449e+06	2.28214e+06	3.40639e+06	2.72864e+06	-0.32006	0.0733386	0.149147	0.1097	Ribose-5-phosphate	--	C5 H11 O8 P	6.533	229.01	Organic oxygen compounds	Organooxygen compounds	Carbohydrates and carbohydrate conjugates	-	HMDB0257215	-	-	-	-
Com_14984_neg	4.10225e+06	1.54531e+06	523344	974329	976207	651406	2.05697e+06	867314	-1.24589	0.328453	0.417761	0.109613	Arachidic Acid	--	C20 H40 O2	9.288	311.297	Lipids and lipid-like molecules	Fatty Acyls	Fatty acids and conjugates	506-30-9	HMDB0002212	C06425	ko01040//Biosynthesis of unsaturated fatty acids	Lipid metabolism	Metabolism
Com_10456_neg	5.95798e+06	2.52033e+06	3.37583e+06	2.33496e+06	2.95741e+06	2.97007e+06	3.95138e+06	2.75414e+06	-0.520753	0.31956	0.408993	0.109589	--	L-Ascorbate	C6 H8 O6	3.328	175.025	Organoheterocyclic compounds	Dihydrofurans	Furanones	50-81-7	HMDB0000044	C00072	ko01100//Metabolic pathways;ko01110//Biosynthesis of secondary metabolites;ko01120//Microbial metabolism in diverse environments;ko00480//Glutathione metabolism;ko04977//Vitamin digestion and absorption;ko00053//Ascorbate and aldarate metabolism;ko04066//HIF-1 signaling pathway	Carbohydrate metabolism;Digestive system;Global and overview maps;Metabolism of other amino acids;Signal transduction	Environmental Information Processing;Metabolism;Organismal Systems
Com_14863_neg	32296.1	36525.9	31972.2	638380	810637	426203	33598.1	625073	4.21757	0.00600675	0.033788	0.109564	PC O-18:2_18:2	--	C44 H82 N O7 P	10.073	826.601	--	--	--	--	--	-	-	-	-
Com_1727_pos	2.04355e+06	2.18981e+06	2.19858e+06	1.70945e+06	1.31457e+06	1.60763e+06	2.14398e+06	1.54388e+06	-0.473725	0.00954447	0.0421012	0.1095	Carvone	--	C10 H14 O	6.248	151.111	Lipids and lipid-like molecules	Prenol lipids	Monoterpenoids	22327-39-5	HMDB0035824	C11383	ko01110//Biosynthesis of secondary metabolites	Global and overview maps	Metabolism
Com_10087_neg	24476.7	26384.7	26786.5	474195	1.08511e+06	517209	25882.7	692172	4.74107	0.0276698	0.0787066	0.109492	MLCL 14:0_14:0_16:0	--	C53 H104 O16 P2	8.94	1057.65	--	--	--	--	--	-	-	-	-
Com_11006_neg	24918.6	30392.5	41178.7	606255	587654	505200	32163.2	566369	4.13826	7.02e-05	0.00584639	0.109223	Cer 18:0;3O/14:0	--	C32 H65 N O4	9.61	526.485	--	--	--	--	--	-	-	-	-
Com_8577_pos	1.38192e+06	1.34164e+06	1.20876e+06	800807	193546	880646	1.31077e+06	625000	-1.06849	0.0371903	0.0955232	0.109152	MPK	--	C16 H30 N4 O4 S	4.957	357.197	Organic oxygen compounds	Organooxygen compounds	Carbonyl compounds	107-87-9	HMDB0034235	-	-	-	-
Com_6529_pos	903225	1.15749e+06	1.26382e+06	494054	733454	432031	1.10818e+06	553180	-1.00237	0.0170257	0.0565503	0.109115	N-Methylphenylalanine	--	C10 H13 N O2	1.52	359.19	Organic acids and derivatives	Carboxylic acids and derivatives	Amino acids, peptides, and analogues	-	HMDB0029224	-	-	-	-
Com_6071_neg	1.8307e+07	1.13815e+07	9.5507e+06	7.76412e+06	9.0593e+06	1.56159e+07	1.30797e+07	1.08131e+07	-0.274552	0.563935	0.636017	0.109111	--	Deoxyinosine	C10 H12 N4 O4	2.003	251.078	Nucleosides, nucleotides, and analogues	Purine nucleosides	Purine 2'-deoxyribonucleosides	890-38-0	HMDB0000071	C05512	ko01100//Metabolic pathways;ko02010//ABC transporters;ko00230//Purine metabolism	Global and overview maps;Membrane transport;Nucleotide metabolism	Environmental Information Processing;Metabolism
Com_8297_neg	22621.6	24626	23186.5	2.51109e+06	313291	54161.6	23478	959515	5.35292	0.296007	0.386608	0.109005	DGDG O-22:3_20:1	--	C57 H102 O14	10.351	1055.71	--	--	--	--	--	-	-	-	-
Com_10533_pos	1.42793e+06	1.2803e+06	2.23209e+06	820867	1.24487e+06	802356	1.64677e+06	956033	-0.784511	0.103834	0.191812	0.108789	ethyl 4-({[(3-morpholinopropyl)amino]carbothioyl}amino)benzoate	--	C17 H25 N3 O3 S	2.369	374.154	--	--	--	--	--	-	-	-	-
Com_4817_neg	2.665e+06	3.84763e+06	3.41215e+06	2.84193e+06	2.77815e+06	2.16604e+06	3.30826e+06	2.59537e+06	-0.350131	0.154753	0.247297	0.108597	--	3-Oxo-7alpha,12alpha-hydroxy-5beta-cholanoic acid	C24 H38 O5	6.724	405.266	--	--	--	--	--	-	-	-	-
Com_1148_neg	3.04014e+06	866054	4.1502e+06	1.97672e+06	2.37458e+06	239468	2.68546e+06	1.53026e+06	-0.811398	0.377959	0.461423	0.108509	--	N-acetyl-L-ornithine	C7 H14 N2 O3	1.492	173.093	Organic acids and derivatives	Carboxylic acids and derivatives	Amino acids, peptides, and analogues	2185-16-2	HMDB0240589	-	-	-	-
Com_5274_neg	1.5207e+06	3.37976e+06	200792	1.03206e+06	312022	631648	1.70042e+06	658577	-1.36846	0.332266	0.421419	0.108466	5'-O-Methylthymidine	--	C11 H16 N2 O5	4.327	255.097	Nucleosides, nucleotides, and analogues	Pyrimidine nucleosides	Pyrimidine 2'-deoxyribonucleosides	-	HMDB0246885	-	-	-	-
Com_17290_neg	33247.1	38447.3	34246.9	877801	871415	272141	35313.8	673786	4.25399	0.0335657	0.0893761	0.108248	LPE 24:1	--	C29 H58 N O7 P	11.104	562.39	--	--	--	--	--	-	-	-	-
Com_7968_neg	1.17639e+06	1.20683e+06	1.34837e+06	476542	1.01181e+06	551332	1.24387e+06	679894	-0.87145	0.0325046	0.0868591	0.108201	--	Propionyl-L-carnitine	C10 H19 N O4	5.969	216.125	Lipids and lipid-like molecules	Fatty Acyls	Fatty acid esters	20064-19-1	HMDB0000824	-	-	-	-
Com_22080_neg	602355	574060	888992	1.36787e+06	1.48527e+06	1.0446e+06	688469	1.29925e+06	0.91621	0.0211203	0.0644626	0.108061	PC O-18:1_18:2	--	C44 H84 N O7 P	10.577	814.6	--	--	--	--	--	-	-	-	-
Com_9149_neg	153226	372720	207603	953324	1.03644e+06	578871	244516	856213	1.80804	0.0170267	0.0565503	0.108009	Prostaglandin F1β	--	C20 H36 O5	9.814	391.227	--	--	--	--	--	-	-	-	-
Com_3506_neg	5.1068e+06	6.29901e+06	6.10924e+06	6.16566e+06	4.632e+06	3.84936e+06	5.83835e+06	4.88234e+06	-0.257988	0.284532	0.375482	0.107778	N1-(4-cyclohexylphenyl)-2-[(4-methylphenyl)thio]acetamide	--	C21 H25 N O S	6.916	384.168	--	--	--	--	--	-	-	-	-
Com_12973_neg	536591	1.20751e+06	850312	207206	510378	115372	864804	277652	-1.6391	0.0613508	0.131216	0.107684	LPG O-20:1	--	C26 H53 O8 P	9.961	523.351	--	--	--	--	--	-	-	-	-
Com_17583_neg	67401.6	81472.9	72206.9	904623	1.3279e+06	219122	73693.8	817215	3.4711	0.0828112	0.163157	0.107497	PI 9:0_11:0	--	C29 H55 O13 P	10.195	641.333	--	--	--	--	--	-	-	-	-
Com_12010_neg	52402	74340	68200.1	969085	297890	643112	64980.7	636695	3.29252	0.0420282	0.102898	0.107356	FAHFA 22:4/20:3	--	C42 H68 O4	10.668	635.504	--	--	--	--	--	-	-	-	-
Com_9914_pos	828829	1.40052e+06	1.42524e+06	616456	495435	725055	1.2182e+06	612315	-0.9924	0.0422154	0.103132	0.107327	L-Glutamine	--	C5 H10 N2 O3	6.293	147.08	Organic acids and derivatives	Carboxylic acids and derivatives	Amino acids, peptides, and analogues	5959-95-5	HMDB0003423	C00064	ko01100//Metabolic pathways;ko01120//Microbial metabolism in diverse environments;ko01060//Biosynthesis of plant secondary metabolites;ko01230//Biosynthesis of amino acids;ko02010//ABC transporters;ko00470//D-Amino acid metabolism;ko05230//Central carbon metabolism in cancer;ko00230//Purine metabolism;ko00240//Pyrimidine metabolism;ko04974//Protein digestion and absorption;ko00250//Alanine, aspar…	Amino acid metabolism;Cancer: overview;Carbohydrate metabolism;Chemical structure transformation maps;Digestive system;Energy metabolism;Excretory system;Global and overview maps;Membrane transport;Metabolism of cofactors and vitamins;Metabolism of other amino acids;Nervous system;Nucleotide metabolism;Translation	Environmental Information Processing;Genetic Information Processing;Human Diseases;Metabolism;Organismal Systems
Com_5258_pos	57257.1	1.97319e+06	836897	374076	35694.5	43489.7	955780	151087	-2.6613	0.229069	0.323951	0.107018	LDGTS 2:0	--	C12 H23 N O6	4.758	278.16	--	--	--	--	--	-	-	-	-
Com_5070_pos	53280	56272.2	19115.3	530151	370893	851784	42889.2	584276	3.76797	0.0188703	0.0600539	0.106844	--	1-Palmitoyl-Sn-Glycero-3-Phosphocholine	C24 H50 N O7 P	11.405	496.338	Lipids and lipid-like molecules	Glycerophospholipids	Glycerophosphocholines	17364-16-8	HMDB0010382	-	-	-	-
Com_12552_neg	1.85477e+06	713536	471937	301001	238466	125504	1.01342e+06	221657	-2.19283	0.139044	0.230036	0.106824	(±)18-HEPE	--	C20 H30 O3	8.519	317.213	--	--	--	--	--	-	-	-	-
Com_22283_neg	104596	176381	140170	774456	755551	516761	140382	682256	2.28095	0.00317065	0.0245501	0.106815	PC O-18:1_22:5	--	C48 H86 N O7 P	10.581	864.616	--	--	--	--	--	-	-	-	-
Com_5543_pos	191081	312620	176817	643397	397620	1.80435e+06	226839	948457	2.06391	0.173191	0.267086	0.106815	CerP 18:0;2O/2:0	--	C20 H42 N O6 P	9.435	424.28	--	--	--	--	--	-	-	-	-
Com_3476_pos	3.62404e+06	1.43507e+06	1.44597e+06	844192	1.86991e+06	865845	2.16836e+06	1.19331e+06	-0.861629	0.291254	0.382111	0.106573	Norbuprenorphine	--	C25 H35 N O4	5.15	207.639	Benzenoids	Phenanthrenes and derivatives	HASH(0xa08ecf0)	-	HMDB0060546	-	-	-	-
Com_3344_pos	1.59553e+06	1.86171e+06	500078	357660	658224	708995	1.31911e+06	574960	-1.19803	0.159205	0.252398	0.106423	SPK	--	C14 H26 N4 O5	5.098	331.196	--	--	--	--	--	-	-	-	-
Com_2076_neg	6.08648e+06	6.03229e+06	7.81898e+06	9.13912e+06	5.82346e+06	7.95505e+06	6.64592e+06	7.63921e+06	0.200955	0.43042	0.512405	0.106364	D-Mannitol 1-phosphate	--	C6 H15 O9 P	5.249	261.042	Organic oxygen compounds	Organooxygen compounds	Carbohydrates and carbohydrate conjugates	15806-48-1	HMDB0001530	C00644	ko01100//Metabolic pathways;ko00051//Fructose and mannose metabolism	Carbohydrate metabolism;Global and overview maps	Metabolism
Com_6099_pos	1.33178e+06	718383	1.23802e+06	2.06222e+06	1.30447e+06	1.75044e+06	1.09606e+06	1.70571e+06	0.638043	0.104329	0.192409	0.106347	Prostaglandin B1	--	C20 H32 O4	6.544	337.236	Lipids and lipid-like molecules	Fatty Acyls	Eicosanoids	13345-51-2	HMDB0002982	-	-	-	-
Com_7263_neg	2.83765e+06	1.47489e+06	1.21386e+06	423487	1.24323e+06	1.28035e+06	1.84213e+06	982358	-0.907056	0.209734	0.303	0.106181	N-Acetyltryptophan	--	C13 H14 N2 O3	4.975	245.094	Organic acids and derivatives	Carboxylic acids and derivatives	Amino acids, peptides, and analogues	-	HMDB0255052	-	-	-	-
Com_11371_neg	824883	529899	635014	2.43865e+06	498035	1.32214e+06	663265	1.41961e+06	1.09784	0.254449	0.350546	0.105864	LPS 5:0	--	C11 H22 N O9 P	2.761	342.097	--	--	--	--	--	-	-	-	-
Com_15670_neg	22216.3	26231.1	22960.9	790014	535515	366188	23802.8	563905	4.56625	0.0118301	0.047111	0.105735	PC O-16:0_18:2	--	C42 H82 N O7 P	10.096	802.6	--	--	--	--	--	-	-	-	-
Com_8465_pos	1.86154e+06	1.25899e+06	3.06348e+06	2.4976e+06	1.73402e+06	4.91628e+06	2.06134e+06	3.0493e+06	0.564899	0.418349	0.501751	0.105542	N-Methylparoxetine	--	C20 H22 F N O3	5.092	344.163	--	--	--	--	--	-	-	-	-
Com_11409_pos	64179.8	75414.4	73268.3	486698	594768	640316	70954.2	573927	3.01591	0.000386803	0.011922	0.10547	PC O-13:0	--	C21 H44 N O7 P	7.843	454.291	--	--	--	--	--	-	-	-	-
Com_4940_pos	1.6649e+06	1.19094e+06	236407	402729	373809	48731.1	1.03075e+06	275090	-1.90572	0.157462	0.250205	0.105296	Physostigmine	--	C15 H21 N3 O2	4.761	276.168	Organoheterocyclic compounds	Indoles and derivatives	Pyrroloindoles	57-47-6	HMDB0015116	C06535	ko01110//Biosynthesis of secondary metabolites;ko01063//Biosynthesis of alkaloids derived from shikimate pathway	Chemical structure transformation maps;Global and overview maps	Metabolism
Com_10590_pos	117644	195618	137146	713911	863166	511654	150136	696244	2.21332	0.00640503	0.0347816	0.104897	Ethyl oleate	--	C20 H38 O2	11.474	311.293	Lipids and lipid-like molecules	Fatty Acyls	Fatty acid esters	111-62-6	HMDB0034451	-	-	-	-
Com_8162_pos	30764.8	37129.4	36734.8	512637	608040	487531	34876.3	536069	3.9421	0.000167676	0.00857436	0.104874	PC 8:0_9:0	--	C25 H50 N O8 P	9.443	524.334	--	--	--	--	--	-	-	-	-
Com_11149_neg	1.58227e+06	1.39698e+06	1.66753e+06	940089	1.35433e+06	633050	1.54893e+06	975823	-0.666576	0.0625258	0.133223	0.10477	4-Hydroxyphenyllactic acid	--	C9 H10 O4	5.033	181.051	Phenylpropanoids and polyketides	Phenylpropanoic acids	HASH(0x8f1b538)	306-23-0	HMDB0000755	-	-	-	-
Com_14349_neg	119829	113969	108152	656697	1.7902e+06	351784	113983	932894	3.03289	0.134625	0.225146	0.104767	LNAPS 2:0/N-20:5	--	C28 H44 N O10 P	7.311	584.265	--	--	--	--	--	-	-	-	-
Com_22601_neg	2.85203e+06	1.59728e+06	419112	815773	728252	530556	1.62281e+06	691527	-1.23063	0.258426	0.353595	0.104682	SM 8:1;2O/27:0	--	C40 H81 N2 O6 P	9.617	761.586	--	--	--	--	--	-	-	-	-
Com_1667_pos	1.41168e+06	1.56753e+06	1.61312e+06	1.12226e+06	822093	1.03622e+06	1.53078e+06	993525	-0.623637	0.00764896	0.0374549	0.104639	(5E)-7-methylidene-10-oxo-4-(propan-2-yl)undec-5-enoic acid	--	C15 H24 O3	6.83	253.179	--	--	--	--	--	-	-	-	-
[truncated: 933 more rows]

## Sheet: HY9901-vs-VopS.all.name.annot.x
ID	HY9901-1	HY9901-2	HY9901-3	VopS-1	VopS-2	VopS-3	control_mean	case_mean	log2_FC(case_mean/control_mean)	Pvalue	FDR	VIP	MS2_name	MS1_name	formula	rtmin	mz	SuperClass	Class	SubClass	CAS	HMDB	C_ID	Pathway	KEGG_B_class	KEGG_A_class
[truncated: 2,250 more rows]
