# Supplementary material for: Vibrio alginolyticus Reprograms CIK Cell Metabolism via T3SS Effector VopS to Promote Host Cell Ferroptosis
Source: Animals (Basel). 2024 Nov 13;14(22):3250. doi: 10.3390/ani14223250 (PMC11591379; doi:10.3390/ani14223250)
Supplement: Supplementary file 1 [file animals-14-03250-s001.zip › Table S2 KEGG analysis.xlsx]

## Sheet: all_pathway
Pathway	Pathway_ID	KEGG_A_class	KEGG_B_class	HY9901-vs-VopS(15)	HY9901-vs-VopS_Pvalue	HY9901-vs-VopS_Qvalue	PBS-vs-HY9901(45)	PBS-vs-HY9901_Pvalue	PBS-vs-HY9901_Qvalue
2-Oxocarboxylic acid metabolism	ko01210	Metabolism	Global and overview maps	0	1	1	7	0.0423328	0.277515
ABC transporters	ko02010	Environmental Information Processing	Membrane transport	3	0.200851	0.385227	11	0.00354652	0.0597841
Alanine, aspartate and glutamate metabolism	ko00250	Metabolism	Amino acid metabolism	2	0.128777	0.312745	3	0.295732	0.531137
Alcoholism	ko05034	Human Diseases	Substance dependence	0	1	1	2	0.225919	0.518877
Aldosterone synthesis and secretion	ko04925	Organismal Systems	Endocrine system	0	1	1	1	0.574255	0.657885
Amino sugar and nucleotide sugar metabolism	ko00520	Metabolism	Carbohydrate metabolism	1	0.291132	0.385227	0	1	1
Aminoacyl-tRNA biosynthesis	ko00970	Genetic Information Processing	Translation	2	0.128777	0.312745	8	0.000182626	0.0107749
Amoebiasis	ko05146	Human Diseases	Infectious disease: parasitic	0	1	1	1	0.41245	0.582277
Amphetamine addiction	ko05031	Human Diseases	Substance dependence	0	1	1	2	0.187215	0.459972
Amyotrophic lateral sclerosis	ko05014	Human Diseases	Neurodegenerative disease	0	1	1	1	0.472133	0.592678
Antifolate resistance	ko01523	Human Diseases	Drug resistance: antineoplastic	0	1	1	1	0.617797	0.680477
Arachidonic acid metabolism	ko00590	Metabolism	Lipid metabolism	0	1	1	1	0.856961	0.871736
Arginine and proline metabolism	ko00330	Metabolism	Amino acid metabolism	2	0.201316	0.385227	6	0.029807	0.219826
Arginine biosynthesis	ko00220	Metabolism	Amino acid metabolism	1	0.425578	0.452176	2	0.490874	0.603365
Ascorbate and aldarate metabolism	ko00053	Metabolism	Carbohydrate metabolism	0	1	1	2	0.265196	0.518877
Bile secretion	ko04976	Organismal Systems	Digestive system	0	1	1	2	0.828175	0.857234
Biosynthesis of alkaloids derived from histidine and purine	ko01065	Metabolism	Chemical structure transformation maps	3	0.0318892	0.312745	5	0.0583316	0.327768
Biosynthesis of alkaloids derived from ornithine, lysine and nicotinic acid	ko01064	Metabolism	Chemical structure transformation maps	3	0.0546534	0.312745	4	0.281989	0.52817
Biosynthesis of alkaloids derived from shikimate pathway	ko01063	Metabolism	Chemical structure transformation maps	2	0.27832	0.385227	5	0.189207	0.459972
Biosynthesis of alkaloids derived from terpenoid and polyketide	ko01066	Metabolism	Chemical structure transformation maps	2	0.0754941	0.312745	2	0.419437	0.582277
Biosynthesis of amino acids	ko01230	Metabolism	Global and overview maps	3	0.305095	0.385227	11	0.0195514	0.192256
Biosynthesis of phenylpropanoids	ko01061	Metabolism	Chemical structure transformation maps	2	0.317246	0.385227	4	0.452529	0.592678
Biosynthesis of plant hormones	ko01070	Metabolism	Chemical structure transformation maps	2	0.23953	0.385227	4	0.306079	0.531137
Biosynthesis of plant secondary metabolites	ko01060	Metabolism	Chemical structure transformation maps	6	0.0138242	0.312745	13	0.00745505	0.097744
Biosynthesis of secondary metabolites	ko01110	Metabolism	Global and overview maps	6	0.414633	0.452176	18	0.248478	0.518877
Biosynthesis of terpenoids and steroids	ko01062	Metabolism	Chemical structure transformation maps	2	0.117468	0.312745	2	0.556801	0.65052
Biosynthesis of unsaturated fatty acids	ko01040	Metabolism	Lipid metabolism	2	0.0754941	0.312745	8	1.07334e-05	0.00126655
Butanoate metabolism	ko00650	Metabolism	Carbohydrate metabolism	1	0.315408	0.385227	3	0.0880903	0.346488
C5-Branched dibasic acid metabolism	ko00660	Metabolism	Carbohydrate metabolism	0	1	1	3	0.0880903	0.346488
Caffeine metabolism	ko00232	Metabolism	Biosynthesis of other secondary metabolites	0	1	1	2	0.0811245	0.346488
Carbon metabolism	ko01200	Metabolism	Global and overview maps	2	0.27832	0.385227	3	0.62281	0.680477
Central carbon metabolism in cancer	ko05230	Human Diseases	Cancer: overview	3	0.0773572	0.312745	8	0.007401	0.097744
Chemical carcinogenesis - reactive oxygen species	ko05208	Human Diseases	Cancer: overview	0	1	1	1	0.525875	0.620533
Circadian entrainment	ko04713	Organismal Systems	Environmental adaptation	0	1	1	1	0.41245	0.582277
Citrate cycle (TCA cycle)	ko00020	Metabolism	Carbohydrate metabolism	1	0.315408	0.385227	2	0.304553	0.531137
Cocaine addiction	ko05030	Human Diseases	Substance dependence	0	1	1	2	0.187215	0.459972
Cysteine and methionine metabolism	ko00270	Metabolism	Amino acid metabolism	2	0.106454	0.312745	3	0.238148	0.518877
D-Amino acid metabolism	ko00470	Metabolism	Metabolism of other amino acids	3	0.0901122	0.312745	9	0.00286362	0.0597841
Dopaminergic synapse	ko04728	Organismal Systems	Nervous system	0	1	1	1	0.472133	0.592678
Eicosanoids	ko07034	Drug Development	Structure-based classification	0	1	1	1	0.27263	0.518877
Fatty acid biosynthesis	ko00061	Metabolism	Lipid metabolism	0	1	1	2	0.114033	0.407753
Fatty acid degradation	ko00071	Metabolism	Lipid metabolism	0	1	1	1	0.191005	0.459972
Fatty acid elongation	ko00062	Metabolism	Lipid metabolism	0	1	1	1	0.100446	0.370396
Fatty acid metabolism	ko01212	Metabolism	Global and overview maps	0	1	1	1	0.27263	0.518877
Fc epsilon RI signaling pathway	ko04664	Organismal Systems	Immune system	0	1	1	1	0.472133	0.592678
Fc gamma R-mediated phagocytosis	ko04666	Organismal Systems	Immune system	0	1	1	1	0.100446	0.370396
Ferroptosis	ko04216	Cellular Processes	Cell growth and death	1	0.315408	0.385227	3	0.0880903	0.346488
FoxO signaling pathway	ko04068	Environmental Information Processing	Signal transduction	0	1	1	1	0.41245	0.582277
GABAergic synapse	ko04727	Organismal Systems	Nervous system	0	1	1	3	0.0688104	0.346488
Gap junction	ko04540	Cellular Processes	Cellular community - eukaryotes	0	1	1	1	0.41245	0.582277
Glucagon signaling pathway	ko04922	Organismal Systems	Endocrine system	2	0.0754941	0.312745	2	0.419437	0.582277
Glutamatergic synapse	ko04724	Organismal Systems	Nervous system	0	1	1	1	0.41245	0.582277
Glutathione metabolism	ko00480	Metabolism	Metabolism of other amino acids	0	1	1	4	0.0658033	0.346488
Glycerolipid metabolism	ko00561	Metabolism	Lipid metabolism	1	0.0659156	0.312745	0	1	1
Glycine, serine and threonine metabolism	ko00260	Metabolism	Amino acid metabolism	2	0.0569237	0.312745	4	0.0241917	0.209978
Glycolysis / Gluconeogenesis	ko00010	Metabolism	Carbohydrate metabolism	1	0.127758	0.312745	0	1	1
Glyoxylate and dicarboxylate metabolism	ko00630	Metabolism	Carbohydrate metabolism	1	0.48349	0.503224	3	0.295732	0.531137
GnRH signaling pathway	ko04912	Organismal Systems	Endocrine system	0	1	1	1	0.191005	0.459972
HIF-1 signaling pathway	ko04066	Environmental Information Processing	Signal transduction	0	1	1	2	0.0811245	0.346488
Histidine metabolism	ko00340	Metabolism	Amino acid metabolism	1	0.404965	0.452176	3	0.183135	0.459972
Huntington disease	ko05016	Human Diseases	Neurodegenerative disease	0	1	1	1	0.27263	0.518877
Inflammatory mediator regulation of TRP channels	ko04750	Organismal Systems	Sensory system	0	1	1	1	0.472133	0.592678
Leishmaniasis	ko05140	Human Diseases	Infectious disease: parasitic	0	1	1	1	0.191005	0.459972
Linoleic acid metabolism	ko00591	Metabolism	Lipid metabolism	1	0.097331	0.312745	2	0.0277555	0.218343
Long-term depression	ko04730	Organismal Systems	Nervous system	0	1	1	2	0.0519679	0.30661
Long-term potentiation	ko04720	Organismal Systems	Nervous system	0	1	1	1	0.346185	0.552024
Longevity regulating pathway - worm	ko04212	Organismal Systems	Aging	0	1	1	1	0.191005	0.459972
Lysine biosynthesis	ko00300	Metabolism	Amino acid metabolism	0	1	1	1	0.656975	0.711221
Lysine degradation	ko00310	Metabolism	Amino acid metabolism	1	0.425578	0.452176	2	0.490874	0.603365
Melanogenesis	ko04916	Organismal Systems	Endocrine system	0	1	1	1	0.191005	0.459972
Metabolic pathways	ko01100	Metabolism	Global and overview maps	13	0.290414	0.385227	34	0.674548	0.723606
Microbial metabolism in diverse environments	ko01120	Metabolism	Global and overview maps	5	0.239592	0.385227	9	0.738097	0.777638
Mineral absorption	ko04978	Organismal Systems	Digestive system	1	0.315408	0.385227	5	0.00240197	0.0597841
Monobactam biosynthesis	ko00261	Metabolism	Biosynthesis of other secondary metabolites	1	0.266054	0.385227	3	0.0517506	0.30661
Necroptosis	ko04217	Cellular Processes	Cell growth and death	0	1	1	1	0.27263	0.518877
Neomycin, kanamycin and gentamicin biosynthesis	ko00524	Metabolism	Biosynthesis of other secondary metabolites	0	1	1	1	0.472133	0.592678
Neuroactive ligand-receptor interaction	ko04080	Environmental Information Processing	Signaling molecules and interaction	0	1	1	4	0.258266	0.518877
Nicotinate and nicotinamide metabolism	ko00760	Metabolism	Metabolism of cofactors and vitamins	2	0.0569237	0.312745	2	0.343585	0.552024
Nicotine addiction	ko05033	Human Diseases	Substance dependence	0	1	1	1	0.472133	0.592678
Nitrogen metabolism	ko00910	Metabolism	Energy metabolism	0	1	1	1	0.346185	0.552024
Ovarian steroidogenesis	ko04913	Organismal Systems	Endocrine system	0	1	1	1	0.525875	0.620533
Oxidative phosphorylation	ko00190	Metabolism	Energy metabolism	1	0.127758	0.312745	1	0.346185	0.552024
Oxytocin signaling pathway	ko04921	Organismal Systems	Endocrine system	0	1	1	1	0.41245	0.582277
Pantothenate and CoA biosynthesis	ko00770	Metabolism	Metabolism of cofactors and vitamins	0	1	1	2	0.265196	0.518877
Parkinson disease	ko05012	Human Diseases	Neurodegenerative disease	0	1	1	1	0.617797	0.680477
Pathways in cancer	ko05200	Human Diseases	Cancer: overview	1	0.361651	0.428935	0	1	1
Pathways of neurodegeneration - multiple diseases	ko05022	Human Diseases	Neurodegenerative disease	0	1	1	1	0.617797	0.680477
Penicillin and cephalosporin biosynthesis	ko00311	Metabolism	Biosynthesis of other secondary metabolites	0	1	1	1	0.191005	0.459972
Pentose and glucuronate interconversions	ko00040	Metabolism	Carbohydrate metabolism	0	1	1	1	0.525875	0.620533
Pentose phosphate pathway	ko00030	Metabolism	Carbohydrate metabolism	1	0.315408	0.385227	0	1	1
Pertussis	ko05133	Human Diseases	Infectious disease: bacterial	1	0.0659156	0.312745	0	1	1
Phenylalanine metabolism	ko00360	Metabolism	Amino acid metabolism	1	0.383663	0.4447	3	0.157148	0.459972
Phenylalanine, tyrosine and tryptophan biosynthesis	ko00400	Metabolism	Amino acid metabolism	0	1	1	3	0.132487	0.446671
Phospholipase D signaling pathway	ko04072	Environmental Information Processing	Signal transduction	0	1	1	1	0.346185	0.552024
Phototransduction - fly	ko04745	Organismal Systems	Sensory system	0	1	1	2	0.00988734	0.116671
Platelet activation	ko04611	Organismal Systems	Immune system	0	1	1	1	0.472133	0.592678
Porphyrin metabolism	ko00860	Metabolism	Metabolism of cofactors and vitamins	1	0.24015	0.385227	3	0.0370782	0.257366
Primary bile acid biosynthesis	ko00120	Metabolism	Lipid metabolism	0	1	1	1	0.41245	0.582277
Prolactin signaling pathway	ko04917	Organismal Systems	Endocrine system	0	1	1	1	0.617797	0.680477
Propanoate metabolism	ko00640	Metabolism	Carbohydrate metabolism	0	1	1	3	0.00354314	0.0597841
Protein digestion and absorption	ko04974	Organismal Systems	Digestive system	2	0.176412	0.385227	8	0.000865083	0.0340266
Proximal tubule bicarbonate reclamation	ko04964	Organismal Systems	Excretory system	0	1	1	2	0.304553	0.531137
Purine metabolism	ko00230	Metabolism	Nucleotide metabolism	3	0.0599662	0.312745	5	0.137452	0.450535
Pyrimidine metabolism	ko00240	Metabolism	Nucleotide metabolism	0	1	1	1	0.917922	0.917922
Pyruvate metabolism	ko00620	Metabolism	Carbohydrate metabolism	1	0.291132	0.385227	2	0.265196	0.518877
Regulation of lipolysis in adipocytes	ko04923	Organismal Systems	Endocrine system	0	1	1	1	0.574255	0.657885
Renal cell carcinoma	ko05211	Human Diseases	Cancer: specific types	1	0.097331	0.312745	0	1	1
Retrograde endocannabinoid signaling	ko04723	Organismal Systems	Nervous system	0	1	1	2	0.149681	0.459972
Serotonergic synapse	ko04726	Organismal Systems	Nervous system	0	1	1	1	0.752407	0.785699
Spinocerebellar ataxia	ko05017	Human Diseases	Neurodegenerative disease	0	1	1	1	0.27263	0.518877
Sulfur metabolism	ko00920	Metabolism	Energy metabolism	0	1	1	2	0.0811245	0.346488
Synaptic vesicle cycle	ko04721	Organismal Systems	Nervous system	0	1	1	1	0.525875	0.620533
Taste transduction	ko04742	Organismal Systems	Sensory system	0	1	1	1	0.840285	0.862206
Taurine and hypotaurine metabolism	ko00430	Metabolism	Metabolism of other amino acids	0	1	1	3	0.0249126	0.209978
Thiamine metabolism	ko00730	Metabolism	Metabolism of cofactors and vitamins	0	1	1	1	0.346185	0.552024
Tryptophan metabolism	ko00380	Metabolism	Amino acid metabolism	1	0.519018	0.529399	1	0.897417	0.905087
Tyrosine metabolism	ko00350	Metabolism	Amino acid metabolism	1	0.552256	0.552256	3	0.41245	0.582277
Ubiquinone and other terpenoid-quinone biosynthesis	ko00130	Metabolism	Metabolism of cofactors and vitamins	0	1	1	2	0.225919	0.518877
Valine, leucine and isoleucine biosynthesis	ko00290	Metabolism	Amino acid metabolism	1	0.315408	0.385227	4	0.0173974	0.186627
Valine, leucine and isoleucine degradation	ko00280	Metabolism	Amino acid metabolism	0	1	1	2	0.149681	0.459972
Vascular smooth muscle contraction	ko04270	Organismal Systems	Circulatory system	0	1	1	1	0.41245	0.582277
Vitamin B6 metabolism	ko00750	Metabolism	Metabolism of cofactors and vitamins	0	1	1	1	0.472133	0.592678
Vitamin digestion and absorption	ko04977	Organismal Systems	Digestive system	0	1	1	3	0.132487	0.446671
beta-Alanine metabolism	ko00410	Metabolism	Metabolism of other amino acids	1	0.315408	0.385227	3	0.0880903	0.346488
cAMP signaling pathway	ko04024	Environmental Information Processing	Signal transduction	0	1	1	1	0.692218	0.735871
